# Supplementary material for: RfpA, RfpB, and RfpC are the Master Control Elements of Far-Red Light Photoacclimation (FaRLiP)
Source: Front Microbiol. 2015 Nov 25;6:1303. doi: 10.3389/fmicb.2015.01303 (PMC4658448; doi:10.3389/fmicb.2015.01303)
Supplement: Supplementary file 2 [file Table2.XLSX]

## Sheet: 9212 All
Locus tag	T0	T12	T24	T48	FR (336 h)	ratio T12/T0	p	ratio T24/T0	p	ratio T48/T0	p	ratio FR/T0	p	ratio FR/T48	p	Annotation	gene size (bp)
UYEDRAFT_00037	0	0	1.63714e-07	0	1.01953e-07	NONE	NONE	NONE	0.5-0.1	NONE	NONE	NONE	0.5-0.1	NONE	0.5-0.1	hypothetical protein	162
UYEDRAFT_00064	0	0	0	0	3.05859e-07	NONE	NONE	NONE	NONE	NONE	NONE	NONE	0.5-0.1	NONE	0.1-0.05	hypothetical protein	189
UYEDRAFT_00065	0	0	0	1.10531e-07	3.05859e-07	NONE	NONE	NONE	NONE	NONE	0.5-0.1	NONE	0.5-0.1	2.76718	0.5-0.1	hypothetical protein	372
UYEDRAFT_00418	0	0	0	0	2.03906e-07	NONE	NONE	NONE	NONE	NONE	NONE	NONE	0.5-0.1	NONE	0.5-0.1	hypothetical protein	126
UYEDRAFT_00628	0	0	0	0	2.03906e-07	NONE	NONE	NONE	NONE	NONE	NONE	NONE	0.5-0.1	NONE	0.5-0.1	hypothetical protein	156
UYEDRAFT_00680	0	0	0	0	1.01953e-07	NONE	NONE	NONE	NONE	NONE	NONE	NONE	0.5-0.1	NONE	0.5-0.1	four helix bundle protein	141
UYEDRAFT_00683	0	1.57382e-07	1.63714e-07	1.10531e-07	1.5293e-06	NONE	0.5-0.1	NONE	0.5-0.1	NONE	0.5-0.1	NONE	0.01-0.001	13.8359	<0.001	CRISPR-associated protein, Cas2 family	288
UYEDRAFT_00811	0	0	0	0	1.01953e-07	NONE	NONE	NONE	NONE	NONE	NONE	NONE	0.5-0.1	NONE	0.5-0.1	hypothetical protein	279
UYEDRAFT_00874	0	3.14764e-07	1.63714e-07	1.10531e-07	5.09766e-07	NONE	0.5-0.1	NONE	0.5-0.1	NONE	0.5-0.1	NONE	0.1-0.05	4.61197	0.5-0.1	hypothetical protein	93
UYEDRAFT_00894	0	1.10167e-06	4.09286e-06	1.11636e-05	4.07813e-06	NONE	0.02-0.01	NONE	<0.001	NONE	<0.001	NONE	<0.001	0.365305	<0.001	Serine acetyltransferase	561
UYEDRAFT_01114	0	0	1.63714e-07	0	3.05859e-07	NONE	NONE	NONE	0.5-0.1	NONE	NONE	NONE	0.5-0.1	NONE	0.1-0.05	hypothetical protein	117
UYEDRAFT_01170	0	4.72145e-07	1.35883e-05	1.21584e-06	2.34492e-06	NONE	0.1-0.05	NONE	<0.001	NONE	0.01-0.001	NONE	<0.001	1.92864	0.1-0.05	Antisense RNA which regulates isiA expression	187
UYEDRAFT_01601	0	1.57382e-07	4.91143e-07	2.21062e-07	4.07813e-07	NONE	0.5-0.1	NONE	0.1-0.05	NONE	0.5-0.1	NONE	0.5-0.1	1.84479	0.5-0.1	hypothetical protein	174
UYEDRAFT_01806	0	0	0	0	1.01953e-07	NONE	NONE	NONE	NONE	NONE	NONE	NONE	0.5-0.1	NONE	0.5-0.1	GIY-YIG catalytic domain	135
UYEDRAFT_02160	0	0	3.27428e-07	2.21062e-07	7.13672e-07	NONE	NONE	NONE	0.5-0.1	NONE	0.5-0.1	NONE	0.05-0.02	3.22838	0.5-0.1	hypothetical protein	282
UYEDRAFT_02257	0	2.36073e-06	7.20343e-06	1.09426e-05	4.18008e-06	NONE	<0.001	NONE	<0.001	NONE	<0.001	NONE	<0.001	0.382002	<0.001	Chlorophyll A-B binding protein	192
UYEDRAFT_02547	0	0	0	0	0	NONE	NONE	NONE	NONE	NONE	NONE	NONE	NONE	NONE	NONE	hypothetical protein	168
UYEDRAFT_02549	0	6.29527e-07	3.27428e-07	4.42124e-07	4.07813e-07	NONE	0.1-0.05	NONE	0.5-0.1	NONE	0.5-0.1	NONE	0.5-0.1	0.922394	>0.5	Domain of unknown function (DUF4278)	192
UYEDRAFT_02550	0	3.14764e-07	1.63714e-07	2.21062e-07	3.05859e-07	NONE	0.5-0.1	NONE	0.5-0.1	NONE	0.5-0.1	NONE	0.5-0.1	1.38359	>0.5	hypothetical protein	231
UYEDRAFT_02701	0	3.14764e-07	0	1.10531e-07	1.01953e-07	NONE	0.5-0.1	NONE	NONE	NONE	0.5-0.1	NONE	0.5-0.1	0.922394	>0.5	hypothetical protein	102
UYEDRAFT_02715	0	1.57382e-07	9.82285e-07	1.10531e-06	6.01524e-06	NONE	0.5-0.1	NONE	0.02-0.01	NONE	0.02-0.01	NONE	<0.001	5.44213	<0.001	hypothetical protein	219
UYEDRAFT_02785	0	0	0	0	1.01953e-07	NONE	NONE	NONE	NONE	NONE	NONE	NONE	0.5-0.1	NONE	0.5-0.1	Antisense RNA which regulates isiA expression	178
UYEDRAFT_02787	0	0	0	0	1.01953e-07	NONE	NONE	NONE	NONE	NONE	NONE	NONE	0.5-0.1	NONE	0.5-0.1	Antisense RNA which regulates isiA expression	187
UYEDRAFT_02791	0	0	1.63714e-07	0	1.01953e-07	NONE	NONE	NONE	0.5-0.1	NONE	NONE	NONE	0.5-0.1	NONE	0.5-0.1	hypothetical protein	204
UYEDRAFT_02792	0	0	0	0	1.01953e-07	NONE	NONE	NONE	NONE	NONE	NONE	NONE	0.5-0.1	NONE	0.5-0.1	hypothetical protein	126
UYEDRAFT_02875	0	0	0	0	0	NONE	NONE	NONE	NONE	NONE	NONE	NONE	NONE	NONE	NONE	hypothetical protein	87
UYEDRAFT_02894	0	7.86909e-07	4.91143e-07	4.42124e-07	9.17578e-07	NONE	0.05-0.02	NONE	0.1-0.05	NONE	0.5-0.1	NONE	0.05-0.02	2.07539	0.5-0.1	Predicted permease, cadmium resistance protein	675
UYEDRAFT_02895	0	3.14764e-07	1.63714e-07	0	4.07813e-07	NONE	0.5-0.1	NONE	0.5-0.1	NONE	NONE	NONE	0.5-0.1	NONE	0.1-0.05	hypothetical protein	264
UYEDRAFT_03157	0	1.41644e-06	8.18571e-07	1.87903e-06	4.89375e-06	NONE	0.01-0.001	NONE	0.05-0.02	NONE	<0.001	NONE	<0.001	2.60441	<0.001	hypothetical protein	192
UYEDRAFT_03413	0	0	4.91143e-07	0	0	NONE	NONE	NONE	0.1-0.05	NONE	NONE	NONE	NONE	NONE	NONE	hypothetical protein	159
UYEDRAFT_03447	0	1.57382e-07	1.63714e-07	1.10531e-07	3.05859e-07	NONE	0.5-0.1	NONE	0.5-0.1	NONE	0.5-0.1	NONE	0.5-0.1	2.76718	0.5-0.1	Outer membrane receptor for ferric coprogen and ferric-rhodotorulic acid	489
UYEDRAFT_03449	0	0	0	2.21062e-07	6.11719e-07	NONE	NONE	NONE	NONE	NONE	0.5-0.1	NONE	0.1-0.05	2.76718	0.5-0.1	Transmembrane secretion effector	1326
UYEDRAFT_03529	0	7.86909e-07	3.27428e-07	1.10531e-07	6.11719e-07	NONE	0.05-0.02	NONE	0.5-0.1	NONE	0.5-0.1	NONE	0.1-0.05	5.53437	0.1-0.05	hypothetical protein	153
UYEDRAFT_03577	0	1.57382e-07	1.63714e-07	1.10531e-07	1.01953e-07	NONE	0.5-0.1	NONE	0.5-0.1	NONE	0.5-0.1	NONE	0.5-0.1	0.922394	>0.5	hypothetical protein	126
UYEDRAFT_03583	0	0	0	1.10531e-07	5.09766e-07	NONE	NONE	NONE	NONE	NONE	0.5-0.1	NONE	0.1-0.05	4.61197	0.5-0.1	Uncharacterized protein conserved in bacteria	471
UYEDRAFT_03694	0	3.14764e-07	3.27428e-07	2.21062e-07	0.000150789	NONE	0.5-0.1	NONE	0.5-0.1	NONE	0.5-0.1	NONE	<0.001	682.111	<0.001	Histidinol phosphatase and related hydrolases of the PHP family	762
UYEDRAFT_03696	0	1.57382e-07	1.63714e-07	0	0.000163329	NONE	0.5-0.1	NONE	0.5-0.1	NONE	NONE	NONE	<0.001	NONE	<0.001	hypothetical protein	870
UYEDRAFT_03699	0	1.57382e-07	0	0	3.31348e-05	NONE	0.5-0.1	NONE	NONE	NONE	NONE	NONE	<0.001	NONE	<0.001	hypothetical protein	159
UYEDRAFT_03784	0	3.14764e-07	1.63714e-07	2.21062e-07	2.03906e-07	NONE	0.5-0.1	NONE	0.5-0.1	NONE	0.5-0.1	NONE	0.5-0.1	0.922394	>0.5	hypothetical protein	150
UYEDRAFT_04023	0	0	1.63714e-07	0	0	NONE	NONE	NONE	0.5-0.1	NONE	NONE	NONE	NONE	NONE	NONE	hypothetical protein	297
UYEDRAFT_04107	0	3.14764e-07	1.63714e-07	3.31593e-07	1.01953e-06	NONE	0.5-0.1	NONE	0.5-0.1	NONE	0.5-0.1	NONE	0.02-0.01	3.07465	0.1-0.05	hypothetical protein	168
UYEDRAFT_04307	0	0	0	0	1.01953e-07	NONE	NONE	NONE	NONE	NONE	NONE	NONE	0.5-0.1	NONE	0.5-0.1	hypothetical protein	108
UYEDRAFT_04482	0	3.14764e-07	6.54857e-07	2.21062e-07	6.11719e-07	NONE	0.5-0.1	NONE	0.1-0.05	NONE	0.5-0.1	NONE	0.1-0.05	2.76718	0.5-0.1	hypothetical protein	381
UYEDRAFT_04543	0	1.57382e-07	4.91143e-07	0	2.14102e-06	NONE	0.5-0.1	NONE	0.1-0.05	NONE	NONE	NONE	<0.001	NONE	<0.001	hypothetical protein	117
UYEDRAFT_04595	0	1.57382e-07	0	1.10531e-07	3.05859e-07	NONE	0.5-0.1	NONE	NONE	NONE	0.5-0.1	NONE	0.5-0.1	2.76718	0.5-0.1	hypothetical protein	129
UYEDRAFT_04610	0	0	3.27428e-07	0	0	NONE	NONE	NONE	0.5-0.1	NONE	NONE	NONE	NONE	NONE	NONE	hypothetical protein	114
UYEDRAFT_04620	0	1.57382e-07	0	0	0	NONE	0.5-0.1	NONE	NONE	NONE	NONE	NONE	NONE	NONE	NONE	hypothetical protein	135
UYEDRAFT_04655	0	4.72145e-07	3.27428e-07	0	2.03906e-07	NONE	0.1-0.05	NONE	0.5-0.1	NONE	NONE	NONE	0.5-0.1	NONE	0.5-0.1	hypothetical protein	138
UYEDRAFT_05164	0	1.25905e-06	1.30971e-06	6.63186e-07	3.05859e-07	NONE	0.01-0.001	NONE	0.01-0.001	NONE	0.1-0.05	NONE	0.5-0.1	0.461197	0.5-0.1	Ketosteroid isomerase-related protein	408
UYEDRAFT_05233	0	0	3.27428e-07	1.10531e-07	1.01953e-07	NONE	NONE	NONE	0.5-0.1	NONE	0.5-0.1	NONE	0.5-0.1	0.922394	>0.5	hypothetical protein	285
UYEDRAFT_05247	0	3.14764e-07	0	0	1.01953e-07	NONE	0.5-0.1	NONE	NONE	NONE	NONE	NONE	0.5-0.1	NONE	0.5-0.1	hypothetical protein	171
UYEDRAFT_05257	0	4.72145e-07	0	0	1.01953e-07	NONE	0.1-0.05	NONE	NONE	NONE	NONE	NONE	0.5-0.1	NONE	0.5-0.1	hypothetical protein	111
UYEDRAFT_05289	0	1.57382e-07	0	0	1.01953e-07	NONE	0.5-0.1	NONE	NONE	NONE	NONE	NONE	0.5-0.1	NONE	0.5-0.1	hypothetical protein	153
UYEDRAFT_05292	0	0	0	1.10531e-07	0	NONE	NONE	NONE	NONE	NONE	0.5-0.1	NONE	NONE	0	0.5-0.1	hypothetical protein	156
UYEDRAFT_05307	0	4.72145e-07	1.63714e-07	1.10531e-07	3.05859e-07	NONE	0.1-0.05	NONE	0.5-0.1	NONE	0.5-0.1	NONE	0.5-0.1	2.76718	0.5-0.1	hypothetical protein	156
UYEDRAFT_05308	0	1.57382e-07	1.63714e-07	0	4.07813e-07	NONE	0.5-0.1	NONE	0.5-0.1	NONE	NONE	NONE	0.5-0.1	NONE	0.1-0.05	hypothetical protein	306
UYEDRAFT_05343	0	0	3.27428e-07	3.31593e-07	4.07813e-07	NONE	NONE	NONE	0.5-0.1	NONE	0.5-0.1	NONE	0.5-0.1	1.22986	>0.5	hypothetical protein	495
UYEDRAFT_05344	0	4.72145e-07	3.27428e-07	2.21062e-07	0	NONE	0.1-0.05	NONE	0.5-0.1	NONE	0.5-0.1	NONE	NONE	0	0.5-0.1	hypothetical protein	159
UYEDRAFT_05387	0	1.57382e-07	3.27428e-07	1.10531e-07	3.05859e-07	NONE	0.5-0.1	NONE	0.5-0.1	NONE	0.5-0.1	NONE	0.5-0.1	2.76718	0.5-0.1	Uncharacterized protein conserved in bacteria	255
UYEDRAFT_05433	0	3.14764e-07	4.91143e-07	1.32637e-06	1.32539e-06	NONE	0.5-0.1	NONE	0.1-0.05	NONE	0.01-0.001	NONE	0.01-0.001	0.999261	>0.5	Transposase and inactivated derivatives	549
UYEDRAFT_05468	0	1.57382e-07	0	0	0	NONE	0.5-0.1	NONE	NONE	NONE	NONE	NONE	NONE	NONE	NONE	hypothetical protein	675
UYEDRAFT_05478	0	3.14764e-07	1.63714e-07	1.10531e-07	0	NONE	0.5-0.1	NONE	0.5-0.1	NONE	0.5-0.1	NONE	NONE	0	0.5-0.1	hypothetical protein	195
UYEDRAFT_05754	0	0	0	1.10531e-07	1.10109e-05	NONE	NONE	NONE	NONE	NONE	0.5-0.1	NONE	<0.001	99.6186	<0.001	hypothetical protein	99
UYEDRAFT_05757	0	0	0	0	1.10109e-05	NONE	NONE	NONE	NONE	NONE	NONE	NONE	<0.001	NONE	<0.001	hypothetical protein	99
UYEDRAFT_05880	0	3.14764e-07	0	0	0	NONE	0.5-0.1	NONE	NONE	NONE	NONE	NONE	NONE	NONE	NONE	Transposase and inactivated derivatives	225
UYEDRAFT_05923	0	2.67549e-06	1.146e-06	7.73717e-07	1.22344e-06	NONE	<0.001	NONE	0.02-0.01	NONE	0.05-0.02	NONE	0.01-0.001	1.58125	0.5-0.1	Predicted ester cyclase	435
UYEDRAFT_06006	0	1.57382e-07	1.63714e-07	0	2.03906e-07	NONE	0.5-0.1	NONE	0.5-0.1	NONE	NONE	NONE	0.5-0.1	NONE	0.5-0.1	Putative restriction endonuclease	234
UYEDRAFT_06092	0	0	1.63714e-07	1.10531e-07	1.01953e-07	NONE	NONE	NONE	0.5-0.1	NONE	0.5-0.1	NONE	0.5-0.1	0.922394	>0.5	hypothetical protein	285
UYEDRAFT_06126	0	0	0	0	0	NONE	NONE	NONE	NONE	NONE	NONE	NONE	NONE	NONE	NONE	ABC-type transport system involved in resistance to organic solvents, periplasmic component	243
UYEDRAFT_06232	0	0	1.63714e-07	0	2.03906e-07	NONE	NONE	NONE	0.5-0.1	NONE	NONE	NONE	0.5-0.1	NONE	0.5-0.1	hypothetical protein	141
UYEDRAFT_06425	0	1.57382e-07	1.63714e-07	0	4.07813e-07	NONE	0.5-0.1	NONE	0.5-0.1	NONE	NONE	NONE	0.5-0.1	NONE	0.1-0.05	hypothetical protein	309
UYEDRAFT_06598	0	0	0	0	0	NONE	NONE	NONE	NONE	NONE	NONE	NONE	NONE	NONE	NONE	hypothetical protein	150
UYEDRAFT_06758	0	0	0	0	1.01953e-07	NONE	NONE	NONE	NONE	NONE	NONE	NONE	0.5-0.1	NONE	0.5-0.1	hypothetical protein	114
UYEDRAFT_06763	0	2.99025e-06	4.74771e-06	7.62664e-06	1.32539e-05	NONE	<0.001	NONE	<0.001	NONE	<0.001	NONE	<0.001	1.73784	<0.001	Domain of unknown function (DUF4327)	207
UYEDRAFT_01161	2.77512e-06	0.000374411	0.00502766	0.0163004	0.0168087	134.917	<0.001	1811.69	<0.001	5873.78	<0.001	6056.93	<0.001	1.03118	<0.001	Photosynthetic reaction centre protein	1131
UYEDRAFT_01163	1.73445e-06	0.000214039	0.00271356	0.00912256	0.00910809	123.405	<0.001	1564.51	<0.001	5259.63	<0.001	5251.28	<0.001	0.998413	>0.5	Phycobilisome protein	477
UYEDRAFT_01154	1.07536e-05	0.00315944	0.0254327	0.0562916	0.0361766	293.803	<0.001	2365.04	<0.001	5234.68	<0.001	3364.15	<0.001	0.642664	<0.001	photosystem I core protein PsaA	2367
UYEDRAFT_01153	8.32536e-06	0.0023335	0.0182337	0.0430656	0.0325154	280.288	<0.001	2190.14	<0.001	5172.82	<0.001	3905.59	<0.001	0.75502	<0.001	photosystem I core protein PsaB	2226
UYEDRAFT_01164	1.73445e-06	0.000207901	0.0023696	0.0087818	0.00964895	119.866	<0.001	1366.2	<0.001	5063.16	<0.001	5563.12	<0.001	1.09874	<0.001	allophycocyanin beta subunit apoprotein	486
UYEDRAFT_01167	1.04067e-06	9.75767e-05	0.00134573	0.00450314	0.00384975	93.7634	<0.001	1293.14	<0.001	4327.16	<0.001	3699.3	<0.001	0.854903	<0.001	Phycobilisome protein	522
UYEDRAFT_01162	6.59091e-06	0.000547689	0.00672947	0.0234239	0.0288428	83.0976	<0.001	1021.02	<0.001	3553.98	<0.001	4376.16	<0.001	1.23134	<0.001	photosystem II, DI subunit (also called Q(B))	1086
UYEDRAFT_01165	1.04067e-06	9.44291e-05	0.00100881	0.00364266	0.0024797	90.7387	<0.001	969.382	<0.001	3500.3	<0.001	2382.8	<0.001	0.68074	<0.001	Phycobilisome protein	480
UYEDRAFT_01166	7.45813e-06	0.000470572	0.00562899	0.0185861	0.0150236	63.0951	<0.001	754.745	<0.001	2492.06	<0.001	2014.39	<0.001	0.808325	<0.001	phycobilisome core-membrane linker protein	2274
UYEDRAFT_01151	3.4689e-07	6.13789e-05	0.000391277	0.000713919	0.000714997	176.941	<0.001	1127.96	<0.001	2058.06	<0.001	2061.16	<0.001	1.00151	>0.5	hypothetical protein	201
UYEDRAFT_01168	5.72368e-06	0.000262355	0.00361841	0.0114181	0.00913898	45.8368	<0.001	632.182	<0.001	1994.88	<0.001	1596.69	<0.001	0.800396	<0.001	Photosystem II, DII subunit (also called Q(A))	1062
UYEDRAFT_01171	5.55024e-06	0.000220492	0.00314724	0.00978287	0.00641795	39.7266	<0.001	567.046	<0.001	1762.6	<0.001	1156.34	<0.001	0.656039	<0.001	photosystem II chlorophyll-binding protein CP47	1533
UYEDRAFT_01169	9.88636e-06	0.000366857	0.00488163	0.0151758	0.0130097	37.1074	<0.001	493.774	<0.001	1535.02	<0.001	1315.93	<0.001	0.857269	<0.001	photosystem II 44 kDa subunit reaction center protein (also called P6 protein, CP43), bacterial and chloroplast	1425
UYEDRAFT_01172	5.20335e-07	1.29053e-05	0.000214138	0.000582609	0.000121018	24.8019	<0.001	411.539	<0.001	1119.68	<0.001	232.578	<0.001	0.207718	<0.001	Photosystem II 10 kDa phosphoprotein	207
UYEDRAFT_05169	3.4689e-06	0.000897863	0.00181739	0.0021223	0.000977731	258.832	<0.001	523.91	<0.001	611.809	<0.001	281.856	<0.001	0.460693	<0.001	hypothetical protein	615
UYEDRAFT_05170	1.73445e-06	0.000240794	0.000401918	0.000931002	0.000266404	138.83	<0.001	231.727	<0.001	536.771	<0.001	153.595	<0.001	0.286147	<0.001	Threonine dehydrogenase and related Zn-dependent dehydrogenases	1170
UYEDRAFT_01152	2.42823e-06	0.000100724	0.00069775	0.00118522	0.00115727	41.4806	<0.001	287.349	<0.001	488.102	<0.001	476.59	<0.001	0.976415	0.1-0.05	Photosystem I reaction centre subunit XI	546
UYEDRAFT_01174	3.64234e-06	4.31226e-05	0.000552208	0.00157153	0.00119978	11.8392	<0.001	151.608	<0.001	431.461	<0.001	329.399	<0.001	0.76345	<0.001	Photosystem I reaction centre subunit III	480
UYEDRAFT_03037	8.67225e-07	0.0001503	0.000284863	0.000362984	0.000706841	173.311	<0.001	328.476	<0.001	418.558	<0.001	815.061	<0.001	1.94731	<0.001	ADP-heptose:LPS heptosyltransferase	1026
UYEDRAFT_03036	1.73445e-07	2.69123e-05	6.12291e-05	7.15135e-05	0.000139982	155.163	<0.001	353.018	<0.001	412.312	<0.001	807.067	<0.001	1.95741	<0.001	hypothetical protein	480
UYEDRAFT_05171	2.08134e-06	0.000235286	0.000373432	0.000767748	0.000167917	113.045	<0.001	179.419	<0.001	368.872	<0.001	80.6773	<0.001	0.218713	<0.001	Predicted integral membrane protein	696
UYEDRAFT_01175	1.73445e-06	1.60529e-05	0.000253921	0.000639532	0.000675949	9.25535	<0.001	146.398	<0.001	368.723	<0.001	389.72	<0.001	1.05694	0.01-0.001	Photosystem I reaction centre subunit IX / PsaJ	147
UYEDRAFT_03034	3.4689e-07	3.21059e-05	0.000147015	0.000123242	0.000237959	92.5535	<0.001	423.81	<0.001	355.277	<0.001	685.977	<0.001	1.93082	<0.001	Phosphoheptose isomerase	2100
UYEDRAFT_01155	1.73445e-07	1.10167e-06	1.19511e-05	5.11758e-05	5.04668e-05	6.35171	0.05-0.02	68.9045	<0.001	295.055	<0.001	290.967	<0.001	0.986145	>0.5	Response regulator containing CheY-like receiver, AAA-type ATPase, and DNA-binding domains	384
UYEDRAFT_05168	8.15191e-06	0.00071593	0.00171474	0.00232878	0.000763629	87.8235	<0.001	210.349	<0.001	285.672	<0.001	93.6748	<0.001	0.32791	<0.001	Threonine dehydrogenase and related Zn-dependent dehydrogenases	1323
UYEDRAFT_03035	3.4689e-07	2.67549e-05	8.69323e-05	9.36197e-05	0.000192182	77.1279	<0.001	250.605	<0.001	269.883	<0.001	554.013	<0.001	2.05279	<0.001	Glycosyltransferase	969
UYEDRAFT_05172	3.98923e-06	0.000336325	0.000481647	0.00101456	0.000347864	84.3081	<0.001	120.737	<0.001	254.325	<0.001	87.2007	<0.001	0.342871	<0.001	intracellular protease, PfpI family	1089
UYEDRAFT_01173	2.25478e-06	1.44791e-05	0.000201369	0.000534528	0.000221952	6.42151	<0.001	89.3072	<0.001	237.064	<0.001	98.436	<0.001	0.41523	<0.001	hypothetical protein	144
UYEDRAFT_04817	5.39414e-05	0.00524081	0.00765004	0.0102432	0.00627634	97.1576	<0.001	141.821	<0.001	189.896	<0.001	116.355	<0.001	0.61273	<0.001	Uncharacterized conserved protein	1053
UYEDRAFT_05167	4.68301e-06	0.000302173	0.000795324	0.000886237	0.000365808	64.5253	<0.001	169.832	<0.001	189.245	<0.001	78.1138	<0.001	0.412765	<0.001	Uncharacterized conserved protein	579
UYEDRAFT_04693	5.20335e-07	3.38371e-05	6.38486e-05	8.47772e-05	9.22676e-05	65.0294	<0.001	122.707	<0.001	162.928	<0.001	177.323	<0.001	1.08835	0.1-0.05	Uncharacterized protein conserved in bacteria	549
UYEDRAFT_03647	4.33612e-06	0.000163048	0.00022789	0.000633453	0.00019473	37.6021	<0.001	52.5562	<0.001	146.087	<0.001	44.9089	<0.001	0.307411	<0.001	Transketolase	1896
UYEDRAFT_05166	4.16268e-06	0.000200977	0.000576438	0.00060372	0.000278128	48.2806	<0.001	138.478	<0.001	145.032	<0.001	66.8147	<0.001	0.460691	<0.001	Cupin domain	342
UYEDRAFT_05173	8.67225e-07	4.84736e-05	7.03971e-05	0.000121695	6.3109e-05	55.8951	<0.001	81.1752	<0.001	140.326	<0.001	72.7712	<0.001	0.518585	<0.001	Uncharacterized conserved protein	402
UYEDRAFT_04347	1.57835e-05	0.00126204	0.001996	0.00214198	0.000163941	79.9598	<0.001	126.461	<0.001	135.71	<0.001	10.3868	<0.001	0.076537	<0.001	Predicted membrane protein	270
UYEDRAFT_05526	4.16268e-06	0.000241266	0.000332667	0.000517064	0.00021716	57.9594	<0.001	79.9166	<0.001	124.214	<0.001	52.1684	<0.001	0.419987	<0.001	hypothetical protein	651
UYEDRAFT_05186	2.08134e-06	0.000151716	0.000139648	0.000225483	0.000177093	72.8935	<0.001	67.0954	<0.001	108.336	<0.001	85.0859	<0.001	0.785392	<0.001	chaperone protein DnaK	1896
UYEDRAFT_03649	3.4689e-06	0.00013645	0.00019482	0.000371716	0.000137943	39.3352	<0.001	56.1619	<0.001	107.157	<0.001	39.7655	<0.001	0.371097	<0.001	hypothetical protein	330
UYEDRAFT_06120	1.21411e-06	5.98051e-05	7.18706e-05	0.000117715	0.000111027	49.2582	<0.001	59.1958	<0.001	96.9558	<0.001	91.4468	<0.001	0.943181	0.5-0.1	Uncharacterized protein conserved in bacteria	501
UYEDRAFT_06209	2.51495e-05	0.00130627	0.00220147	0.00239211	0.00057471	51.9401	<0.001	87.5351	<0.001	95.1156	<0.001	22.8517	<0.001	0.240252	<0.001	Uncharacterized protein conserved in bacteria	183
UYEDRAFT_00897	1.38756e-06	3.00599e-05	6.4176e-05	0.000130427	6.01524e-05	21.6639	<0.001	46.251	<0.001	93.997	<0.001	43.3512	<0.001	0.461197	<0.001	Glycosyltransferase	1158
UYEDRAFT_06208	2.2201e-05	0.000816969	0.00141596	0.00201299	0.000555237	36.7988	<0.001	63.7794	<0.001	90.6713	<0.001	25.0096	<0.001	0.275827	<0.001	hypothetical protein	435
UYEDRAFT_06059	1.0927e-05	0.000259208	0.000415016	0.000962172	4.39418e-05	23.7217	<0.001	37.9806	<0.001	88.0543	<0.001	4.02138	<0.001	0.0456694	<0.001	Predicted periplasmic or secreted lipoprotein	480
UYEDRAFT_01610	1.21411e-06	8.59305e-05	6.46671e-05	0.000105889	4.39418e-05	70.7762	<0.001	53.2628	<0.001	87.2147	<0.001	36.1925	<0.001	0.414981	<0.001	hypothetical protein	351
UYEDRAFT_04604	1.38756e-06	2.8014e-05	9.5118e-05	0.000119816	7.35082e-05	20.1894	<0.001	68.5505	<0.001	86.3498	<0.001	52.9766	<0.001	0.613511	<0.001	Uncharacterized protein conserved in bacteria	633
UYEDRAFT_04601	8.67225e-07	1.90432e-05	6.02468e-05	7.29504e-05	3.21152e-05	21.9588	<0.001	69.4708	<0.001	84.1194	<0.001	37.0322	<0.001	0.440234	<0.001	hypothetical protein	207
UYEDRAFT_04816	1.30084e-05	0.000563427	0.00088553	0.00108884	0.000672177	43.3126	<0.001	68.0739	<0.001	83.703	<0.001	51.6726	<0.001	0.617333	<0.001	Protein of unknown function (DUF2993)	741
UYEDRAFT_04603	2.42823e-06	4.94179e-05	0.000156511	0.000200724	0.000126422	20.3514	<0.001	64.4547	<0.001	82.6628	<0.001	52.0634	<0.001	0.629829	<0.001	hypothetical protein	636
UYEDRAFT_01160	9.36603e-06	4.46964e-05	0.000241642	0.000736247	0.000442273	4.77219	<0.001	25.7999	<0.001	78.6082	<0.001	47.2209	<0.001	0.600713	<0.001	Response regulators consisting of a CheY-like receiver domain and a winged-helix DNA-binding domain	1188
UYEDRAFT_00756	1.05801e-05	0.000243784	0.000396516	0.000829645	9.98121e-05	23.0417	<0.001	37.4774	<0.001	78.4153	<0.001	9.43391	<0.001	0.120307	<0.001	Predicted membrane protein	273
UYEDRAFT_03646	8.4988e-06	0.000119138	0.000213975	0.000658765	0.000185453	14.0182	<0.001	25.177	<0.001	77.5126	<0.001	21.821	<0.001	0.281516	<0.001	Predicted dehydrogenases and related proteins	1131
UYEDRAFT_01158	2.42823e-06	1.05446e-05	7.80917e-05	0.000180387	0.0001253	4.3425	<0.001	32.1599	<0.001	74.2873	<0.001	51.6015	<0.001	0.694622	<0.001	Response regulator containing CheY-like receiver, AAA-type ATPase, and DNA-binding domains	381
UYEDRAFT_04815	1.49163e-05	0.000539033	0.000907632	0.00110708	0.000700418	36.1372	<0.001	60.8484	<0.001	74.2195	<0.001	46.9567	<0.001	0.632673	<0.001	Predicted membrane protein	543
UYEDRAFT_06207	4.07596e-05	0.00127306	0.00224174	0.00295726	0.000881283	31.2334	<0.001	54.9991	<0.001	72.5537	<0.001	21.6215	<0.001	0.298007	<0.001	hypothetical protein	513
UYEDRAFT_03033	8.67225e-07	1.38496e-05	8.00563e-05	6.26711e-05	7.99313e-05	15.97	<0.001	92.3132	<0.001	72.2662	<0.001	92.169	<0.001	1.27541	<0.001	Short-chain alcohol dehydrogenase of unknown specificity	726
UYEDRAFT_00896	2.08134e-06	1.54234e-05	7.6782e-05	0.000148111	7.47316e-05	7.41033	<0.001	36.8907	<0.001	71.1616	<0.001	35.9055	<0.001	0.504564	<0.001	capsular exopolysaccharide family	2187
UYEDRAFT_04605	1.21411e-06	3.47814e-05	6.58131e-05	8.62141e-05	5.39332e-05	28.6475	<0.001	54.2067	<0.001	71.0099	<0.001	44.4218	<0.001	0.625573	<0.001	Protein of unknown function (DUF3611)	594
UYEDRAFT_01472	5.20335e-07	2.56532e-05	2.27563e-05	3.29382e-05	5.60742e-06	49.3014	<0.001	43.7339	<0.001	63.302	<0.001	10.7766	<0.001	0.170241	<0.001	hypothetical protein	246
UYEDRAFT_05165	6.41746e-06	0.000122128	0.00040552	0.000400233	0.00101443	19.0306	<0.001	63.1901	<0.001	62.3662	<0.001	158.074	<0.001	2.53461	<0.001	Mn-containing catalase	924
UYEDRAFT_00898	2.60167e-06	4.26505e-05	8.26757e-05	0.000156291	8.21742e-05	16.3935	<0.001	31.7779	<0.001	60.0731	<0.001	31.5851	<0.001	0.525778	<0.001	Glycosyltransferase	1245
UYEDRAFT_06060	2.02931e-05	0.000357414	0.000497528	0.00118169	7.16731e-05	17.6126	<0.001	24.5171	<0.001	58.2311	<0.001	3.5319	<0.001	0.0606532	<0.001	hypothetical protein	684
UYEDRAFT_04602	4.85646e-06	8.95502e-05	0.000244589	0.000282296	0.000149259	18.4394	<0.001	50.3637	<0.001	58.128	<0.001	30.7342	<0.001	0.528734	<0.001	hypothetical protein	822
UYEDRAFT_04044	7.80502e-06	8.57731e-05	0.000217085	0.000453509	2.1716e-05	10.9895	<0.001	27.8135	<0.001	58.1047	<0.001	2.78231	<0.001	0.0478845	<0.001	MFS transporter, sugar porter (SP) family	1413
UYEDRAFT_04067	0.000106148	0.00233838	0.00417046	0.00616608	0.00280881	22.0294	<0.001	39.289	<0.001	58.0893	<0.001	26.4612	<0.001	0.455526	<0.001	conserved domain	912
UYEDRAFT_01159	1.71711e-05	5.13065e-05	0.000371631	0.000993342	0.000755779	2.98796	<0.001	21.6429	<0.001	57.8498	<0.001	44.0147	<0.001	0.760845	<0.001	PAS domain S-box	2649
UYEDRAFT_05737	6.9378e-07	1.18036e-05	2.07917e-05	3.9128e-05	1.5293e-05	17.0135	<0.001	29.9687	<0.001	56.3982	<0.001	22.043	<0.001	0.390845	<0.001	hypothetical protein	426
UYEDRAFT_01380	3.64234e-06	0.000108121	0.000115582	0.000203487	7.22848e-05	29.6845	<0.001	31.7329	<0.001	55.8672	<0.001	19.8457	<0.001	0.35523	<0.001	hypothetical protein	1176
UYEDRAFT_00890	1.04067e-06	6.61004e-06	2.57031e-05	5.76972e-05	1.92691e-05	6.35171	<0.001	24.6986	<0.001	55.4423	<0.001	18.5161	<0.001	0.33397	<0.001	Glycosyltransferases involved in cell wall biogenesis	957
UYEDRAFT_03648	5.37679e-06	0.000112685	0.000142595	0.000292686	0.0001096	20.9577	<0.001	26.5205	<0.001	54.435	<0.001	20.3838	<0.001	0.374461	<0.001	hypothetical protein	738
UYEDRAFT_06607	3.29545e-06	7.17661e-05	0.000111326	0.00017696	0.000146914	21.7773	<0.001	33.7816	<0.001	53.6982	<0.001	44.5809	<0.001	0.830213	<0.001	Predicted outer membrane protein	690
UYEDRAFT_03162	1.71711e-05	0.000610956	0.000543695	0.000909559	0.0208089	35.5806	<0.001	31.6635	<0.001	52.9705	<0.001	1211.86	<0.001	22.878	<0.001	photosystem I core protein PsaB	2229
UYEDRAFT_05188	1.561e-06	7.82188e-05	9.08614e-05	8.06876e-05	2.54883e-05	50.1079	<0.001	58.207	<0.001	51.6895	<0.001	16.3281	<0.001	0.315888	<0.001	Protein of unknown function (DUF2795)	237
UYEDRAFT_03031	1.561e-06	1.65251e-05	0.000126551	7.98034e-05	0.000131825	10.5862	<0.001	81.0703	<0.001	51.1231	<0.001	84.4491	<0.001	1.65188	<0.001	rfaE bifunctional protein, domain II	1641
UYEDRAFT_05960	3.64234e-06	0.000137866	0.000149144	0.000182155	6.67793e-05	37.851	<0.001	40.9472	<0.001	50.0104	<0.001	18.3342	<0.001	0.366607	<0.001	Topoisomerase IB	1107
UYEDRAFT_05187	1.75179e-05	0.000769912	0.000660751	0.000824893	0.000367337	43.9499	<0.001	37.7185	<0.001	47.0884	<0.001	20.9692	<0.001	0.445315	<0.001	Molecular chaperone (small heat shock protein)	582
UYEDRAFT_00809	4.16268e-06	6.57856e-05	0.000105432	0.000195198	4.96512e-05	15.8037	<0.001	25.3279	<0.001	46.8923	<0.001	11.9277	<0.001	0.254364	<0.001	Iron-containing redox enzyme	1119
UYEDRAFT_04606	1.73445e-07	4.56407e-06	5.23886e-06	7.73717e-06	5.81133e-06	26.3142	<0.001	30.2047	<0.001	44.6088	<0.001	33.5053	<0.001	0.751093	0.5-0.1	Response regulator containing CheY-like receiver, AAA-type ATPase, and DNA-binding domains	372
UYEDRAFT_00889	6.9378e-07	4.87884e-06	1.70263e-05	2.94012e-05	1.05012e-05	7.03225	<0.001	24.5413	<0.001	42.3783	<0.001	15.1362	<0.001	0.357168	<0.001	Glycosyltransferase	1203
UYEDRAFT_03032	8.67225e-07	7.55433e-06	4.66586e-05	3.64752e-05	5.02629e-05	8.71092	<0.001	53.8021	<0.001	42.0597	<0.001	57.9583	<0.001	1.378	<0.001	histidinol-phosphate phosphatase family domain/HAD-superfamily hydrolase, subfamily IIIA	567
UYEDRAFT_00810	6.9378e-07	7.23956e-06	1.44069e-05	2.78538e-05	8.15625e-06	10.435	<0.001	20.7657	<0.001	40.1479	<0.001	11.7563	<0.001	0.292824	<0.001	Methyltransferase domain	747
UYEDRAFT_03159	6.41746e-06	9.22257e-05	0.000129171	0.00024991	0.00032727	14.3711	<0.001	20.128	<0.001	38.9422	<0.001	50.9967	<0.001	1.30955	<0.001	UDP-galactopyranose mutase	2421
UYEDRAFT_03218	5.72368e-06	6.84611e-05	0.000172882	0.000213325	0.000139064	11.961	<0.001	30.2047	<0.001	37.2705	<0.001	24.2963	<0.001	0.651889	<0.001	Response regulators consisting of a CheY-like receiver domain and a winged-helix DNA-binding domain	402
UYEDRAFT_04650	6.24402e-06	0.000124174	0.000179758	0.000231562	0.000507421	19.8869	<0.001	28.7889	<0.001	37.0855	<0.001	81.2651	<0.001	2.19129	<0.001	Domain of unknown function (DUF4383)	480
UYEDRAFT_05031	3.57297e-05	0.000958455	0.001137	0.00131344	0.000251009	26.8252	<0.001	31.8222	<0.001	36.7605	<0.001	7.02522	<0.001	0.191108	<0.001	Zn-dependent hydrolases, including glyoxylases	1389
UYEDRAFT_04738	6.08792e-05	0.000919897	0.00133313	0.0022146	0.000845395	15.1102	<0.001	21.8979	<0.001	36.3769	<0.001	13.8864	<0.001	0.381738	<0.001	Predicted membrane protein	399
UYEDRAFT_03277	4.16268e-06	8.1209e-05	9.26623e-05	0.000148885	6.81047e-05	19.5088	<0.001	22.2602	<0.001	35.7667	<0.001	16.3608	<0.001	0.457431	<0.001	Erythromycin esterase homolog	1335
UYEDRAFT_05185	1.73445e-07	4.87884e-06	3.92914e-06	6.18973e-06	6.42305e-06	28.129	<0.001	22.6535	<0.001	35.687	<0.001	37.0322	<0.001	1.03769	>0.5	hypothetical protein	171
UYEDRAFT_06456	3.86782e-05	0.000661633	0.000821191	0.00134527	0.000587862	17.1061	<0.001	21.2313	<0.001	34.7811	<0.001	15.1988	<0.001	0.436983	<0.001	Putative cation transport regulator	327
UYEDRAFT_04551	1.90789e-06	2.32925e-05	4.06011e-05	6.58765e-05	0.000877409	12.2085	<0.001	21.2806	<0.001	34.5283	<0.001	459.883	<0.001	13.319	<0.001	Threonine dehydrogenase and related Zn-dependent dehydrogenases	1170
UYEDRAFT_04617	6.9378e-07	1.87284e-05	4.20746e-05	2.34326e-05	3.80285e-05	26.9948	<0.001	60.6454	<0.001	33.7752	<0.001	54.8135	<0.001	1.62289	<0.001	hypothetical protein	228
UYEDRAFT_05030	3.81579e-05	0.000923516	0.00103975	0.00128326	0.000230006	24.2025	<0.001	27.2486	<0.001	33.6304	<0.001	6.02775	<0.001	0.179235	<0.001	Domain of Unknown Function (DUF326)	345
UYEDRAFT_04069	3.60766e-05	0.000392195	0.000612619	0.00118732	0.000580623	10.8712	<0.001	16.9811	<0.001	32.9112	<0.001	16.0942	<0.001	0.489018	<0.001	conserved domain	843
UYEDRAFT_00895	2.77512e-06	9.60029e-06	3.6672e-05	8.99722e-05	3.00762e-05	3.45941	<0.001	13.2146	<0.001	32.421	<0.001	10.8378	<0.001	0.334283	<0.001	Lipid A core - O-antigen ligase and related enzymes	1395
UYEDRAFT_04550	2.25478e-06	2.09318e-05	3.91277e-05	6.99661e-05	0.000991188	9.28327	<0.001	17.3532	<0.001	31.0301	<0.001	439.593	<0.001	14.1667	<0.001	Threonine dehydrogenase and related Zn-dependent dehydrogenases	1179
UYEDRAFT_06764	3.4689e-07	5.03622e-06	5.73e-06	1.07215e-05	1.82496e-05	14.5182	<0.001	16.5182	<0.001	30.9075	<0.001	52.6092	<0.001	1.70215	<0.001	hypothetical protein	246
UYEDRAFT_02848	7.11124e-06	3.7929e-05	0.000121803	0.000216972	0.00010338	5.33367	<0.001	17.1283	<0.001	30.5112	<0.001	14.5376	<0.001	0.476469	<0.001	Chlorophyll A-B binding protein	204
UYEDRAFT_05217	1.73445e-07	9.28553e-06	5.56628e-06	5.19496e-06	8.36016e-06	53.5359	<0.001	32.0925	<0.001	29.9516	<0.001	48.2006	<0.001	1.60928	0.01-0.001	Methylase involved in ubiquinone/menaquinone biosynthesis	462
UYEDRAFT_03252	2.15072e-05	0.000191691	0.000258669	0.000634006	0.000220015	8.91289	<0.001	12.0271	<0.001	29.4788	<0.001	10.2298	<0.001	0.347024	<0.001	hypothetical protein	663
UYEDRAFT_03278	4.33612e-06	7.2553e-05	7.18706e-05	0.000123684	4.49613e-05	16.7322	<0.001	16.5748	<0.001	28.5241	<0.001	10.369	<0.001	0.363517	<0.001	Short-chain dehydrogenases of various substrate specificities	1062
UYEDRAFT_04822	6.41746e-06	0.000106075	0.000132609	0.000178507	0.000287304	16.5292	<0.001	20.6637	<0.001	27.8159	<0.001	44.7691	<0.001	1.60948	<0.001	Dehydrogenases with different specificities (related to short-chain alcohol dehydrogenases)	861
UYEDRAFT_02670	7.11124e-06	0.000129368	0.00017894	0.000195308	0.00113698	18.192	<0.001	25.1629	<0.001	27.4647	<0.001	159.885	<0.001	5.82147	<0.001	hypothetical protein	1461
UYEDRAFT_04341	1.21411e-06	1.85711e-05	2.04643e-05	3.29382e-05	3.01781e-05	15.296	<0.001	16.8553	<0.001	27.1294	<0.001	24.8561	<0.001	0.916204	0.5-0.1	glycerate kinase	1167
UYEDRAFT_04350	3.98923e-06	2.69123e-05	7.12157e-05	0.000106883	0.00104889	6.74623	<0.001	17.852	<0.001	26.793	<0.001	262.931	<0.001	9.81344	<0.001	hypothetical protein	420
UYEDRAFT_04618	3.81579e-06	7.41268e-05	0.000151927	9.95884e-05	0.000117654	19.4263	<0.001	39.8153	<0.001	26.099	<0.001	30.8334	<0.001	1.1814	<0.001	conserved domain	927
UYEDRAFT_01250	1.52632e-05	0.000196098	0.000241806	0.000392053	0.000376513	12.8478	<0.001	15.8425	<0.001	25.6863	<0.001	24.6681	<0.001	0.960362	0.1-0.05	hypothetical protein	876
UYEDRAFT_05555	2.56699e-05	0.00145137	0.00111162	0.000650475	9.22676e-05	56.54	<0.001	43.3045	<0.001	25.34	<0.001	3.59439	<0.001	0.141847	<0.001	3-hydroxyacyl-CoA dehydrogenase	2334
UYEDRAFT_05961	2.77512e-06	4.26505e-05	5.45168e-05	6.93029e-05	2.66098e-05	15.3689	<0.001	19.6449	<0.001	24.9729	<0.001	9.58869	<0.001	0.383963	<0.001	Protein of unknown function (DUF2993)	738
UYEDRAFT_00893	1.38756e-06	4.40669e-06	1.52254e-05	3.40435e-05	9.17578e-06	3.17586	0.01-0.001	10.9728	<0.001	24.5348	<0.001	6.61289	<0.001	0.269531	<0.001	hypothetical protein	1092
UYEDRAFT_00376	5.79306e-05	0.000690749	0.00103877	0.00140894	0.000530666	11.9237	<0.001	17.9312	<0.001	24.3211	<0.001	9.16037	<0.001	0.376643	<0.001	hypothetical protein	372
UYEDRAFT_04549	3.4689e-06	2.99025e-05	4.51851e-05	8.13508e-05	0.00115982	8.62018	<0.001	13.0258	<0.001	23.4515	<0.001	334.348	<0.001	14.257	<0.001	intracellular protease, PfpI family	564
UYEDRAFT_03645	1.45694e-05	6.49987e-05	0.000100193	0.000339662	9.43067e-05	4.46132	<0.001	6.87697	<0.001	23.3134	<0.001	6.47294	<0.001	0.277649	<0.001	Uncharacterized protein conserved in bacteria	909
UYEDRAFT_04552	8.67225e-07	1.00724e-05	1.34246e-05	2.01166e-05	0.000238163	11.6146	<0.001	15.4799	<0.001	23.1966	<0.001	274.626	<0.001	11.8391	<0.001	Predicted integral membrane protein	504
UYEDRAFT_04614	1.04067e-06	2.58106e-05	4.14197e-05	2.38747e-05	2.64059e-05	24.8019	<0.001	39.801	<0.001	22.9417	<0.001	25.3739	<0.001	1.10602	0.5-0.1	DNA segregation ATPase FtsK/SpoIIIE and related proteins	351
UYEDRAFT_05554	1.14474e-05	0.000701451	0.000480174	0.000261627	4.64906e-05	61.2761	<0.001	41.9462	<0.001	22.8548	<0.001	4.06125	<0.001	0.177698	<0.001	acetyl-CoA acetyltransferases	1191
UYEDRAFT_04645	3.50359e-05	0.000487254	0.000513408	0.000798144	0.000588983	13.9073	<0.001	14.6538	<0.001	22.7808	<0.001	16.8109	<0.001	0.737941	<0.001	hypothetical protein	1437
UYEDRAFT_03251	6.26136e-05	0.0006023	0.00080531	0.00140419	0.00133018	9.61931	<0.001	12.8616	<0.001	22.4262	<0.001	21.2443	<0.001	0.947298	<0.001	Uncharacterized conserved protein	540
UYEDRAFT_05399	4.50957e-06	8.90781e-05	9.70825e-05	9.992e-05	5.46469e-05	19.7531	<0.001	21.5281	<0.001	22.1573	<0.001	12.118	<0.001	0.546906	<0.001	Copper chaperone	195
UYEDRAFT_04600	4.85646e-06	2.89583e-05	8.84057e-05	0.000106331	5.83172e-05	5.96283	<0.001	18.2037	<0.001	21.8947	<0.001	12.0082	<0.001	0.548451	<0.001	PAP2 superfamily	885
UYEDRAFT_04739	7.59689e-05	0.000777151	0.00105105	0.00163796	0.000654437	10.2299	<0.001	13.8352	<0.001	21.5609	<0.001	8.61454	<0.001	0.399544	<0.001	Uncharacterized homolog of Blt101	192
UYEDRAFT_05947	0.000690484	0.0118041	0.0121329	0.0147569	0.0172973	17.0954	<0.001	17.5715	<0.001	21.3718	<0.001	25.0509	<0.001	1.17215	<0.001	photosystem II, DI subunit (also called Q(B))	1083
UYEDRAFT_02455	4.14534e-05	0.000616464	0.000671228	0.000878721	0.000407711	14.8713	<0.001	16.1924	<0.001	21.1978	<0.001	9.83541	<0.001	0.463982	<0.001	Mn-containing catalase	690
UYEDRAFT_06755	5.20335e-07	4.72145e-06	9.82285e-06	1.09426e-05	1.57008e-05	9.07387	<0.001	18.8779	<0.001	21.0298	<0.001	30.1744	<0.001	1.43484	0.01-0.001	hypothetical protein	591
UYEDRAFT_03641	1.11005e-05	0.000124804	0.000184015	0.000231894	9.3491e-05	11.2431	<0.001	16.5772	<0.001	20.8904	<0.001	8.42225	<0.001	0.403163	<0.001	hypothetical protein	516
UYEDRAFT_04609	5.55024e-06	7.66449e-05	0.000170263	0.000115615	9.94043e-05	13.8093	<0.001	30.6767	<0.001	20.8307	<0.001	17.9099	<0.001	0.859784	<0.001	Secreted and surface protein containing fasciclin-like repeats	1266
UYEDRAFT_05400	1.02333e-05	0.0001695	0.000188435	0.000211888	0.000118979	16.5637	<0.001	18.414	<0.001	20.7058	<0.001	11.6267	<0.001	0.56152	<0.001	Predicted membrane protein	513
UYEDRAFT_02863	6.76435e-06	8.62452e-05	0.0001146	0.000138937	4.73063e-05	12.75	<0.001	16.9417	<0.001	20.5396	<0.001	6.99346	<0.001	0.340486	<0.001	hypothetical protein	204
UYEDRAFT_05397	1.99462e-05	0.000429338	0.000479519	0.000408854	0.000382018	21.5248	<0.001	24.0407	<0.001	20.4979	<0.001	19.1525	<0.001	0.934364	0.01-0.001	hypothetical protein	447
UYEDRAFT_06753	2.25478e-06	1.85711e-05	3.19243e-05	4.62019e-05	3.52758e-05	8.23629	<0.001	14.1585	<0.001	20.4906	<0.001	15.6449	<0.001	0.763513	<0.001	Asparaginase	903
UYEDRAFT_04644	2.60167e-05	0.00034561	0.000351003	0.00053077	0.000385485	13.2842	<0.001	13.4914	<0.001	20.4011	<0.001	14.8168	<0.001	0.726275	<0.001	Predicted hydrolases or acyltransferases (alpha/beta hydrolase superfamily)	804
UYEDRAFT_05553	2.01196e-05	0.00105965	0.000673029	0.000408301	6.98379e-05	52.6676	<0.001	33.4514	<0.001	20.2937	<0.001	3.47113	<0.001	0.171045	<0.001	Acyl-CoA dehydrogenases	2487
UYEDRAFT_04611	1.21411e-06	1.79415e-05	3.5526e-05	2.42063e-05	2.01867e-05	14.7775	<0.001	29.2608	<0.001	19.9374	<0.001	16.6267	<0.001	0.833946	0.1-0.05	hypothetical protein	876
UYEDRAFT_03281	5.94916e-05	0.000716087	0.000750139	0.00117903	0.000945717	12.0368	<0.001	12.6091	<0.001	19.8185	<0.001	15.8966	<0.001	0.802112	<0.001	hypothetical protein	699
UYEDRAFT_02271	6.86842e-05	0.000709792	0.000939392	0.00134074	0.00063476	10.3341	<0.001	13.677	<0.001	19.5204	<0.001	9.24172	<0.001	0.47344	<0.001	hypothetical protein	288
UYEDRAFT_03030	1.73445e-06	6.9248e-06	5.66451e-05	3.38225e-05	7.76883e-05	3.9925	<0.001	32.6588	<0.001	19.5004	<0.001	44.7913	<0.001	2.29694	<0.001	lipopolysaccharide heptosyltransferase II	1164
UYEDRAFT_05939	2.79246e-05	0.000305006	0.000351003	0.000544254	0.000697869	10.9225	<0.001	12.5697	<0.001	19.4901	<0.001	24.9912	<0.001	1.28225	<0.001	conserved domain	834
UYEDRAFT_05398	1.68242e-05	0.000321531	0.000353786	0.000325845	0.000310039	19.1113	<0.001	21.0285	<0.001	19.3677	<0.001	18.4282	<0.001	0.951493	0.1-0.05	hypothetical protein	333
UYEDRAFT_05556	4.66567e-05	0.00170964	0.00129711	0.000894748	0.0001566	36.6429	<0.001	27.8011	<0.001	19.1773	<0.001	3.35643	<0.001	0.175021	<0.001	Long-chain acyl-CoA synthetases (AMP-forming)	2196
UYEDRAFT_06143	7.11124e-05	0.000754488	0.00111948	0.00136252	0.000794215	10.6098	<0.001	15.7424	<0.001	19.16	<0.001	11.1684	<0.001	0.582904	<0.001	hypothetical protein	228
UYEDRAFT_00888	3.12201e-06	6.61004e-06	3.65083e-05	5.93551e-05	1.98809e-05	2.11724	0.01-0.001	11.6938	<0.001	19.0118	<0.001	6.36797	<0.001	0.334948	<0.001	ABC-type multidrug transport system, ATPase and permease components	1851
UYEDRAFT_06453	9.36603e-06	9.86784e-05	0.00010887	0.000177955	9.33891e-05	10.5358	<0.001	11.6239	<0.001	19	<0.001	9.97104	<0.001	0.524791	<0.001	Lignostilbene-alpha,beta-dioxygenase and related enzymes	1500
UYEDRAFT_04643	4.76974e-05	0.000590339	0.000665007	0.000904585	0.000746909	12.3768	<0.001	13.9422	<0.001	18.9651	<0.001	15.6593	<0.001	0.825692	<0.001	Short-chain dehydrogenases of various substrate specificities	969
UYEDRAFT_04572	1.04067e-06	1.21184e-05	1.22786e-05	1.9564e-05	1.00934e-05	11.6448	<0.001	11.7987	<0.001	18.7994	<0.001	9.69891	<0.001	0.515916	<0.001	hypothetical protein	933
UYEDRAFT_03044	0.000171884	0.00253526	0.00326037	0.00313587	0.00170445	14.7499	<0.001	18.9684	<0.001	18.2441	<0.001	9.9163	<0.001	0.543534	<0.001	hypothetical protein	573
UYEDRAFT_04694	2.94856e-06	3.19485e-05	4.32206e-05	5.3497e-05	4.44516e-05	10.8353	<0.001	14.6582	<0.001	18.1434	<0.001	15.0757	<0.001	0.830917	0.01-0.001	Predicted oxidoreductases (related to aryl-alcohol dehydrogenases)	456
UYEDRAFT_02864	1.99462e-05	0.000119925	0.000234111	0.000359447	2.37551e-05	6.01243	<0.001	11.7372	<0.001	18.0208	<0.001	1.19096	0.5-0.1	0.0660879	<0.001	cyanophycinase	858
UYEDRAFT_00447	4.12799e-05	0.000251968	0.000683343	0.000740005	0.000157416	6.1039	<0.001	16.5539	<0.001	17.9265	<0.001	3.81337	<0.001	0.212722	<0.001	Phycobilisome degradation protein nblA	201
UYEDRAFT_03953	0.000110138	0.00108593	0.00169019	0.00192147	0.00084509	9.8598	<0.001	15.3461	<0.001	17.4461	<0.001	7.67304	<0.001	0.439814	<0.001	hypothetical protein	189
UYEDRAFT_04066	2.46292e-05	0.000152975	0.000197276	0.000427092	0.000136719	6.21113	<0.001	8.00983	<0.001	17.3409	<0.001	5.5511	<0.001	0.320117	<0.001	Domain of unknown function (DUF2382)	867
UYEDRAFT_03544	2.77512e-06	3.1319e-05	2.68491e-05	4.79704e-05	1.38656e-05	11.2856	<0.001	9.67495	<0.001	17.2859	<0.001	4.99641	<0.001	0.289045	<0.001	PAS domain S-box	1992
UYEDRAFT_01500	7.45813e-05	0.000684611	0.000965095	0.00128813	0.000701234	9.17938	<0.001	12.9402	<0.001	17.2714	<0.001	9.40227	<0.001	0.544382	<0.001	Putative cation transport regulator	768
UYEDRAFT_06754	2.08134e-06	1.08593e-05	2.35749e-05	3.52594e-05	4.47574e-05	5.21748	<0.001	11.3268	<0.001	16.9407	<0.001	21.5041	<0.001	1.26938	0.01-0.001	Hemerythrin HHE cation binding domain	1044
UYEDRAFT_04740	8.96711e-05	0.000884014	0.00100177	0.0015145	0.000507829	9.8584	<0.001	11.1716	<0.001	16.8895	<0.001	5.66324	<0.001	0.335312	<0.001	hypothetical protein	789
UYEDRAFT_05937	1.73445e-07	2.36073e-06	4.09286e-06	2.8738e-06	3.46641e-06	13.6108	<0.001	23.5974	<0.001	16.569	<0.001	19.9856	<0.001	1.20621	0.5-0.1	hypothetical protein	174
UYEDRAFT_02036	2.77512e-06	2.75418e-05	3.71631e-05	4.48756e-05	9.37969e-06	9.92455	<0.001	13.3915	<0.001	16.1707	<0.001	3.37992	<0.001	0.209015	<0.001	Uncharacterized low-complexity proteins	444
UYEDRAFT_04665	0.000175006	0.00184451	0.00228414	0.00282318	0.0017958	10.5397	<0.001	13.0518	<0.001	16.1319	<0.001	10.2614	<0.001	0.636092	<0.001	Rhodanese-related sulfurtransferase	468
UYEDRAFT_00375	3.3128e-05	0.000208688	0.00035837	0.000529001	0.000560946	6.29945	<0.001	10.8178	<0.001	15.9684	<0.001	16.9327	<0.001	1.06039	0.01-0.001	Orange carotenoid protein, N-terminal	531
UYEDRAFT_02850	1.30084e-05	3.60404e-05	9.47905e-05	0.000206803	0.000132947	2.77056	<0.001	7.28689	<0.001	15.8977	<0.001	10.2201	<0.001	0.642866	<0.001	Chlorophyll A-B binding protein	213
UYEDRAFT_00785	4.33612e-06	3.41518e-05	4.4694e-05	6.83081e-05	0.000623545	7.87612	<0.001	10.3074	<0.001	15.7533	<0.001	143.802	<0.001	9.12842	<0.001	NADH-plastoquinone oxidoreductase subunit I protein	612
UYEDRAFT_02179	3.4689e-06	4.46964e-05	4.97691e-05	5.38286e-05	1.34578e-05	12.8849	<0.001	14.3472	<0.001	15.5175	<0.001	3.87956	<0.001	0.250012	<0.001	Protein of unknown function (DUF3134)	246
UYEDRAFT_02101	3.4689e-05	0.000269123	0.00033938	0.000538065	0.000203498	7.75816	<0.001	9.7835	<0.001	15.5111	<0.001	5.86637	<0.001	0.378204	<0.001	Domain of Unknown Function (DUF1206)	816
UYEDRAFT_05401	3.4689e-05	0.000525813	0.000510134	0.000527896	0.000309428	15.1579	<0.001	14.7059	<0.001	15.218	<0.001	8.92006	<0.001	0.586153	<0.001	copper-(or silver)-translocating P-type ATPase	2271
UYEDRAFT_02849	1.19677e-05	3.05321e-05	7.69457e-05	0.000182044	0.000119285	2.55121	<0.001	6.42945	<0.001	15.2113	<0.001	9.96726	<0.001	0.655253	<0.001	Chlorophyll A-B binding protein	213
UYEDRAFT_00856	6.9378e-07	5.1936e-06	4.74771e-06	1.05004e-05	2.53863e-05	7.48595	<0.001	6.84326	<0.001	15.1351	<0.001	36.5913	<0.001	2.41764	<0.001	hypothetical protein	267
UYEDRAFT_05396	2.49761e-05	0.000391566	0.000471333	0.000376579	0.000378246	15.6776	<0.001	18.8714	<0.001	15.0776	<0.001	15.1443	<0.001	1.00443	>0.5	hypothetical protein	369
UYEDRAFT_04646	2.23744e-05	0.000193894	0.000206935	0.000336235	0.000254577	8.6659	<0.001	9.24873	<0.001	15.0277	<0.001	11.378	<0.001	0.75714	<0.001	Dehydrogenases with different specificities (related to short-chain alcohol dehydrogenases)	912
UYEDRAFT_04068	1.38756e-06	6.61004e-06	1.2606e-05	2.07798e-05	1.22344e-05	4.76378	<0.001	9.08501	<0.001	14.9758	<0.001	8.81719	<0.001	0.588762	<0.001	hypothetical protein	153
UYEDRAFT_03045	0.000150377	0.00199041	0.00239858	0.00217956	0.00110222	13.2361	<0.001	15.9504	<0.001	14.494	<0.001	7.32969	<0.001	0.505705	<0.001	hypothetical protein	537
UYEDRAFT_01943	1.16208e-05	9.71046e-05	0.000119675	0.000167454	0.000178112	8.35609	<0.001	10.2983	<0.001	14.4099	<0.001	15.327	<0.001	1.06365	0.1-0.05	Uncharacterized stress protein (general stress protein 26)	510
UYEDRAFT_02847	0.000400831	0.00292604	0.00410628	0.00574695	0.00142561	7.29993	<0.001	10.2444	<0.001	14.3376	<0.001	3.55663	<0.001	0.248064	<0.001	hypothetical protein	3138
UYEDRAFT_03284	1.16208e-05	7.2553e-05	0.000119839	0.000166017	0.000156396	6.24337	<0.001	10.3124	<0.001	14.2862	<0.001	13.4583	<0.001	0.942046	0.1-0.05	Secreted and surface protein containing fasciclin-like repeats	885
UYEDRAFT_05027	2.77512e-06	4.31226e-05	2.88137e-05	3.85753e-05	1.305e-05	15.539	<0.001	10.3829	<0.001	13.9004	<0.001	4.7025	<0.001	0.338299	<0.001	Predicted hydrolases or acyltransferases (alpha/beta hydrolase superfamily)	783
UYEDRAFT_00383	4.54426e-05	0.000508815	0.000570053	0.000626821	0.000669118	11.1969	<0.001	12.5445	<0.001	13.7937	<0.001	14.7245	<0.001	1.06748	<0.001	hypothetical protein	243
UYEDRAFT_05729	2.23744e-05	0.000206013	0.000273894	0.000307276	0.0002401	9.20752	<0.001	12.2414	<0.001	13.7334	<0.001	10.731	<0.001	0.781381	<0.001	Phosphatidylserine/phosphatidylglycerophosphate/cardiolipin synthases and related enzymes	1293
UYEDRAFT_05819	1.52632e-05	0.00019295	0.000189254	0.000204703	0.000955913	12.6416	<0.001	12.3994	<0.001	13.4116	<0.001	62.6288	<0.001	4.66975	<0.001	hypothetical protein	369
UYEDRAFT_04548	1.561e-06	8.18385e-06	1.17874e-05	2.07798e-05	0.000386708	5.24268	<0.001	7.55118	<0.001	13.3118	<0.001	247.73	<0.001	18.6098	<0.001	Glycosyltransferase	1113
UYEDRAFT_00507	3.34749e-05	0.00025307	0.000308765	0.000444224	0.000190754	7.55999	<0.001	9.22378	<0.001	13.2704	<0.001	5.69843	<0.001	0.42941	<0.001	S-layer homology domain	933
UYEDRAFT_06454	3.81579e-06	3.21059e-05	3.27428e-05	5.00705e-05	2.98723e-05	8.41396	<0.001	8.58088	<0.001	13.1219	<0.001	7.82859	<0.001	0.596604	<0.001	cation diffusion facilitator family transporter	915
UYEDRAFT_01019	1.73445e-06	1.63677e-05	1.68626e-05	2.24378e-05	1.53949e-05	9.43683	<0.001	9.72214	<0.001	12.9365	<0.001	8.87597	<0.001	0.686116	<0.001	KaiB domain	354
UYEDRAFT_04599	2.94856e-06	8.18385e-06	3.40526e-05	3.79121e-05	2.69156e-05	2.77554	<0.001	11.5489	<0.001	12.8578	<0.001	9.12838	<0.001	0.709948	<0.001	Predicted phosphohydrolases	1044
UYEDRAFT_03025	5.20335e-07	5.50836e-06	6.38486e-06	6.63186e-06	5.50547e-06	10.5862	<0.001	12.2707	<0.001	12.7454	<0.001	10.5806	<0.001	0.830155	0.5-0.1	Glycosyltransferase	1242
UYEDRAFT_01094	6.76435e-06	6.29527e-05	7.38351e-05	8.61036e-05	5.59723e-05	9.30654	<0.001	10.9153	<0.001	12.729	<0.001	8.27459	<0.001	0.650057	<0.001	hypothetical protein	168
UYEDRAFT_05175	1.07536e-05	8.73469e-05	0.000105759	0.00013529	8.16645e-05	8.12258	<0.001	9.8348	<0.001	12.5809	<0.001	7.59416	<0.001	0.603626	<0.001	Dehydrogenases with different specificities (related to short-chain alcohol dehydrogenases)	879
UYEDRAFT_03954	0.00132599	0.0119845	0.0142852	0.0166554	0.0107097	9.03815	<0.001	10.7733	<0.001	12.5607	<0.001	8.07675	<0.001	0.643016	<0.001	Glycosyltransferase	1068
UYEDRAFT_01936	4.8738e-05	0.000673909	0.000694148	0.000611347	0.000616715	13.8272	<0.001	14.2424	<0.001	12.5435	<0.001	12.6537	<0.001	1.00878	>0.5	hypothetical protein	390
UYEDRAFT_04594	5.20335e-07	3.61978e-06	4.42028e-06	6.52133e-06	4.28203e-06	6.95664	<0.001	8.49508	<0.001	12.5329	<0.001	8.22938	<0.001	0.65662	0.05-0.02	tRNA_anti-like	459
UYEDRAFT_04342	6.59091e-06	5.13065e-05	5.64814e-05	8.24561e-05	5.03648e-05	7.78443	<0.001	8.56959	<0.001	12.5106	<0.001	7.64156	<0.001	0.610808	<0.001	Signal transduction histidine kinase	1485
UYEDRAFT_00715	2.42823e-05	0.000134561	0.000198749	0.000292244	0.00012948	5.54154	<0.001	8.18494	<0.001	12.0353	<0.001	5.3323	<0.001	0.443056	<0.001	CAAD domains of cyanobacterial aminoacyl-tRNA synthetase	456
UYEDRAFT_02100	3.57297e-05	0.000218289	0.00026227	0.000426318	0.000158537	6.10945	<0.001	7.3404	<0.001	11.9318	<0.001	4.43713	<0.001	0.371875	<0.001	Uncharacterized protein conserved in bacteria	1155
UYEDRAFT_05402	7.45813e-06	9.26979e-05	8.62774e-05	8.85353e-05	4.7816e-05	12.4291	<0.001	11.5682	<0.001	11.871	<0.001	6.41126	<0.001	0.540079	<0.001	Cupredoxin-like domain	594
UYEDRAFT_05176	2.15072e-05	9.39569e-05	0.000162077	0.000253226	0.000236327	4.36863	<0.001	7.53595	<0.001	11.774	<0.001	10.9883	<0.001	0.933265	0.02-0.01	Orange carotenoid protein, N-terminal	492
UYEDRAFT_04568	1.94258e-05	0.000125119	0.00020628	0.000227804	0.000238366	6.44083	<0.001	10.6188	<0.001	11.7269	<0.001	12.2706	<0.001	1.04636	0.5-0.1	Predicted membrane protein	537
UYEDRAFT_03200	2.20275e-05	0.00017312	0.000209063	0.000256653	0.000155377	7.85926	<0.001	9.491	<0.001	11.6515	<0.001	7.05375	<0.001	0.605396	<0.001	hypothetical protein	1296
UYEDRAFT_01321	1.21411e-05	6.1851e-05	9.33171e-05	0.00013938	0.000153541	5.09433	<0.001	7.68602	<0.001	11.4799	<0.001	12.6464	<0.001	1.10161	0.02-0.01	hypothetical protein	651
UYEDRAFT_00891	2.01196e-05	0.000145893	0.000177794	0.000230457	0.000121018	7.25128	<0.001	8.83683	<0.001	11.4543	<0.001	6.01494	<0.001	0.525123	<0.001	Glycosyltransferase	1485
UYEDRAFT_00533	4.85646e-06	2.86435e-05	4.84594e-05	5.55971e-05	2.42648e-05	5.89802	<0.001	9.97834	<0.001	11.4481	<0.001	4.99641	<0.001	0.436441	<0.001	Putative GTPases (G3E family)	885
UYEDRAFT_01501	9.88636e-05	0.00070633	0.000922693	0.00112631	0.000626604	7.14448	<0.001	9.33299	<0.001	11.3926	<0.001	6.33806	<0.001	0.556333	<0.001	DNA-binding ferritin-like protein (oxidative damage protectant)	540
UYEDRAFT_04383	9.36603e-06	5.87034e-05	6.69591e-05	0.000106662	9.66516e-05	6.26769	<0.001	7.14915	<0.001	11.3882	<0.001	10.3194	<0.001	0.906145	0.05-0.02	TspO and MBR related proteins	474
UYEDRAFT_01040	1.11005e-05	0.000111112	9.44631e-05	0.000126116	0.000208698	10.0096	<0.001	8.50982	<0.001	11.3613	<0.001	18.8008	<0.001	1.65481	<0.001	Phytoene dehydrogenase and related proteins	1560
UYEDRAFT_02358	2.77512e-06	3.19485e-05	3.02871e-05	3.15013e-05	1.305e-05	11.5125	<0.001	10.9138	<0.001	11.3513	<0.001	4.7025	<0.001	0.414268	<0.001	Tryptophan 2,3-dioxygenase (vermilion)	756
UYEDRAFT_05174	1.38756e-05	9.66324e-05	0.000128516	0.000157507	0.000113576	6.9642	<0.001	9.26199	<0.001	11.3513	<0.001	8.18529	<0.001	0.721086	<0.001	hypothetical protein	477
UYEDRAFT_04596	2.08134e-06	1.66825e-05	1.99731e-05	2.35431e-05	1.59047e-05	8.01526	<0.001	9.59629	<0.001	11.3115	<0.001	7.64156	<0.001	0.675556	<0.001	hypothetical protein	402
UYEDRAFT_02391	9.71292e-06	3.21059e-05	6.51583e-05	0.000107768	4.28203e-05	3.30548	<0.001	6.70841	<0.001	11.0953	<0.001	4.40859	<0.001	0.397339	<0.001	Short-chain alcohol dehydrogenase of unknown specificity	1026
UYEDRAFT_05557	4.19737e-05	0.000705543	0.000455126	0.000463346	0.000143448	16.8092	<0.001	10.8431	<0.001	11.039	<0.001	3.41757	<0.001	0.309592	<0.001	Lysophospholipase	906
UYEDRAFT_00892	3.81579e-06	8.34124e-06	2.03006e-05	4.13386e-05	1.10109e-05	2.18598	0.01-0.001	5.32015	<0.001	10.8336	<0.001	2.88563	<0.001	0.26636	<0.001	Glycosyltransferases involved in cell wall biogenesis	1005
UYEDRAFT_02181	4.85646e-06	6.43692e-05	4.84594e-05	5.25022e-05	3.09938e-05	13.2543	<0.001	9.97834	<0.001	10.8108	<0.001	6.38196	<0.001	0.590332	<0.001	Predicted phosphoribosyltransferases	684
UYEDRAFT_05978	7.97847e-06	7.42842e-05	8.20208e-05	8.59931e-05	4.90395e-05	9.31058	<0.001	10.2803	<0.001	10.7781	<0.001	6.14647	<0.001	0.570272	<0.001	Domain of unknown function (DUF4112)	489
UYEDRAFT_04615	2.77512e-06	2.25056e-05	3.92914e-05	2.98434e-05	2.13082e-05	8.10978	<0.001	14.1585	<0.001	10.7539	<0.001	7.6783	<0.001	0.714002	<0.001	Predicted periplasmic or secreted lipoprotein	687
UYEDRAFT_01920	4.85646e-06	2.03023e-05	2.68491e-05	5.1839e-05	2.44688e-05	4.18046	<0.001	5.52854	<0.001	10.6742	<0.001	5.03839	<0.001	0.472014	<0.001	hypothetical protein	573
UYEDRAFT_00508	2.60167e-05	0.000183507	0.000205134	0.000277433	0.000129277	7.05342	<0.001	7.88469	<0.001	10.6636	<0.001	4.96898	<0.001	0.465975	<0.001	Zn-dependent proteases	1191
UYEDRAFT_06752	2.77512e-06	3.28928e-05	2.73403e-05	2.95118e-05	2.33473e-05	11.8527	<0.001	9.85193	<0.001	10.6344	<0.001	8.41307	<0.001	0.791117	0.01-0.001	Biotin carboxylase	1275
UYEDRAFT_04229	0.000350532	0.00443785	0.00416407	0.00371782	0.00298498	12.6603	<0.001	11.8793	<0.001	10.6062	<0.001	8.51557	<0.001	0.802886	<0.001	hypothetical protein	636
UYEDRAFT_05108	7.45813e-05	0.000491189	0.00068318	0.000790628	0.000639654	6.58594	<0.001	9.16019	<0.001	10.6009	<0.001	8.5766	<0.001	0.809045	<0.001	hypothetical protein	273
UYEDRAFT_02182	5.0299e-06	6.5943e-05	5.6154e-05	5.29443e-05	3.36445e-05	13.1102	<0.001	11.164	<0.001	10.5259	<0.001	6.6889	<0.001	0.63547	<0.001	Dienelactone hydrolase and related enzymes	717
UYEDRAFT_05741	5.89713e-06	2.72271e-05	4.43666e-05	6.11236e-05	4.55731e-05	4.617	<0.001	7.52342	<0.001	10.365	<0.001	7.72801	<0.001	0.745588	<0.001	Protein of unknown function (DUF2910)	681
UYEDRAFT_05897	9.53947e-06	0.000183665	0.000124095	9.88147e-05	4.3534e-05	19.2531	<0.001	13.0086	<0.001	10.3585	<0.001	4.56356	<0.001	0.440562	<0.001	hypothetical protein	354
UYEDRAFT_04633	3.4689e-06	2.34499e-05	4.07648e-05	3.57015e-05	3.88441e-05	6.76004	<0.001	11.7515	<0.001	10.2919	<0.001	11.1978	<0.001	1.08803	0.5-0.1	Beta-lactamase class C and other penicillin binding proteins	1983
UYEDRAFT_06105	0.000120891	0.000577906	0.000888641	0.0012322	0.00204905	4.78038	<0.001	7.35075	<0.001	10.1926	<0.001	16.9496	<0.001	1.66292	<0.001	conserved domain	795
UYEDRAFT_04597	3.4689e-06	1.7312e-05	4.66586e-05	3.47067e-05	9.45106e-05	4.99063	<0.001	13.4505	<0.001	10.0051	<0.001	27.2451	<0.001	2.72312	<0.001	Protein of unknown function (DUF2808)	474
UYEDRAFT_02977	6.41746e-06	6.35822e-05	7.1052e-05	6.38869e-05	4.73063e-05	9.90769	<0.001	11.0717	<0.001	9.95516	<0.001	7.37149	<0.001	0.740469	<0.001	Alpha/beta hydrolase family	690
UYEDRAFT_01030	2.15072e-05	0.000155178	0.000170427	0.000213767	7.31004e-05	7.21519	<0.001	7.92417	<0.001	9.93933	<0.001	3.39888	<0.001	0.341963	<0.001	4-hydroxyphenylpyruvate dioxygenase	1104
UYEDRAFT_02980	6.9378e-07	4.56407e-06	4.74771e-06	6.85292e-06	2.14102e-06	6.57856	<0.001	6.84326	<0.001	9.87766	<0.001	3.08602	0.05-0.02	0.312424	<0.001	Uncharacterized conserved protein	228
UYEDRAFT_05183	2.25478e-06	1.98301e-05	2.19377e-05	2.21062e-05	1.53949e-05	8.79468	<0.001	9.7294	<0.001	9.80412	<0.001	6.82767	<0.001	0.696408	<0.001	MerR HTH family regulatory protein	306
UYEDRAFT_00620	3.12201e-06	1.24332e-05	2.43934e-05	3.0396e-05	3.77227e-06	3.98242	<0.001	7.81337	<0.001	9.73604	<0.001	1.20828	>0.5	0.124104	<0.001	hypothetical protein	129
UYEDRAFT_06392	8.4988e-06	4.15488e-05	5.94283e-05	8.15718e-05	4.89375e-05	4.88878	<0.001	6.99254	<0.001	9.59804	<0.001	5.75816	<0.001	0.599931	<0.001	hypothetical protein	204
UYEDRAFT_03067	1.73445e-07	1.10167e-06	2.292e-06	1.65796e-06	4.7918e-06	6.35171	0.05-0.02	13.2146	0.01-0.001	9.55902	0.01-0.001	27.6272	<0.001	2.89017	<0.001	indole-3-glycerol phosphate synthase (EC 4.1.1.48)	873
UYEDRAFT_04648	5.20335e-07	8.97076e-06	1.24423e-05	4.97389e-06	1.93711e-06	17.2404	<0.001	23.9121	<0.001	9.55902	<0.001	3.72281	0.05-0.02	0.389455	<0.001	hypothetical protein	225
UYEDRAFT_05026	1.71711e-05	8.9865e-05	0.000132609	0.000163144	0.000125198	5.23352	<0.001	7.7228	<0.001	9.50109	<0.001	7.29125	<0.001	0.767412	<0.001	Short-chain dehydrogenases of various substrate specificities	921
UYEDRAFT_05394	2.42823e-06	2.5968e-05	2.53757e-05	2.29904e-05	1.15207e-05	10.6942	<0.001	10.4503	<0.001	9.46798	<0.001	4.74449	<0.001	0.501108	<0.001	flavodoxin, long chain	513
UYEDRAFT_00525	1.4049e-05	0.00011001	0.000148816	0.000132858	6.21914e-05	7.83042	<0.001	10.5926	<0.001	9.45674	<0.001	4.42674	<0.001	0.468104	<0.001	Zn-dependent hydrolases, including glyoxylases	873
UYEDRAFT_05747	2.77512e-06	1.38496e-05	1.17874e-05	2.60853e-05	2.56922e-05	4.99063	<0.001	4.24754	<0.001	9.3997	<0.001	9.25805	<0.001	0.98493	>0.5	ABC exporter membrane fusion protein, DevB family	1275
UYEDRAFT_02256	2.94856e-06	1.05446e-05	1.89909e-05	2.73011e-05	2.21238e-05	3.57617	<0.001	6.44071	<0.001	9.25913	<0.001	7.50325	<0.001	0.810363	0.05-0.02	Short-chain dehydrogenases of various substrate specificities	819
UYEDRAFT_02643	6.07057e-06	3.57257e-05	5.92646e-05	5.61497e-05	0.000213184	5.88506	<0.001	9.76259	<0.001	9.24949	<0.001	35.1176	<0.001	3.79671	<0.001	Orange carotenoid protein, N-terminal	456
UYEDRAFT_05964	7.63158e-06	4.37521e-05	5.20611e-05	6.98556e-05	5.61762e-05	5.73304	<0.001	6.8218	<0.001	9.15349	<0.001	7.36102	<0.001	0.804176	<0.001	Phytoene dehydrogenase and related proteins	1695
UYEDRAFT_04814	1.90789e-06	9.12814e-06	1.22786e-05	1.73534e-05	7.54453e-06	4.78441	<0.001	6.43566	<0.001	9.09555	<0.001	3.95438	<0.001	0.434759	<0.001	Uncharacterized conserved protein	222
UYEDRAFT_01683	4.18002e-05	0.000274946	0.000350512	0.000380116	0.000473063	6.57762	<0.001	8.38541	<0.001	9.09363	<0.001	11.3172	<0.001	1.24452	<0.001	Uncharacterized conserved protein	570
UYEDRAFT_05732	8.67225e-07	5.03622e-06	5.40257e-06	7.73717e-06	1.05012e-05	5.80728	<0.001	6.22972	<0.001	8.92175	<0.001	12.1089	<0.001	1.35724	0.05-0.02	hypothetical protein	1407
UYEDRAFT_01322	1.95993e-05	8.93929e-05	0.00012033	0.000171434	0.000180559	4.56103	<0.001	6.13951	<0.001	8.74693	<0.001	9.21253	<0.001	1.05323	0.5-0.1	hypothetical protein	465
UYEDRAFT_02739	2.80981e-05	0.000153605	0.000279133	0.000244826	0.000342359	5.46673	<0.001	9.93423	<0.001	8.71326	<0.001	12.1844	<0.001	1.39837	<0.001	hypothetical protein	378
UYEDRAFT_04630	2.60167e-06	2.45516e-05	1.86634e-05	2.25483e-05	2.06965e-05	9.43683	<0.001	7.17362	<0.001	8.66685	<0.001	7.95506	<0.001	0.917873	0.5-0.1	Alpha-glucosidases, family 31 of glycosyl hydrolases	2421
UYEDRAFT_04343	3.45156e-05	0.000230407	0.000223961	0.000297439	0.000198707	6.67545	<0.001	6.4887	<0.001	8.61753	<0.001	5.75702	<0.001	0.668059	<0.001	Di- and tricarboxylate transporters	1542
UYEDRAFT_00813	3.4689e-07	1.10167e-06	1.47343e-06	2.98434e-06	5.09766e-07	3.17586	0.5-0.1	4.24754	0.05-0.02	8.60312	<0.001	1.46953	>0.5	0.170814	<0.001	Antisense RNA which regulates isiA expression	178
UYEDRAFT_06760	3.4689e-07	2.20335e-06	1.30971e-06	2.98434e-06	1.5293e-05	6.35171	0.01-0.001	3.77559	0.1-0.05	8.60312	<0.001	44.0859	<0.001	5.12441	<0.001	hypothetical protein	462
UYEDRAFT_03193	2.15072e-05	0.000454046	0.000240169	0.000183592	0.000171281	21.1114	<0.001	11.1669	<0.001	8.53631	<0.001	7.96391	<0.001	0.932946	0.05-0.02	hypothetical protein	378
UYEDRAFT_05746	1.73445e-06	1.05446e-05	7.20343e-06	1.47006e-05	2.01867e-05	6.0795	<0.001	4.15315	<0.001	8.47567	<0.001	11.6387	<0.001	1.37319	0.01-0.001	DevC protein	1188
UYEDRAFT_05065	9.88636e-06	7.52285e-05	8.98791e-05	8.24561e-05	5.15883e-05	7.60932	<0.001	9.09122	<0.001	8.34039	<0.001	5.21813	<0.001	0.625646	<0.001	Putative cation transport regulator	189
UYEDRAFT_03199	5.25538e-05	0.00035946	0.000416162	0.00043715	0.000290566	6.83984	<0.001	7.91877	<0.001	8.31814	<0.001	5.52893	<0.001	0.664684	<0.001	FAD/FMN-containing dehydrogenases	1425
UYEDRAFT_02349	3.81579e-05	0.000196098	0.000226089	0.000315787	0.000106439	5.13911	<0.001	5.9251	<0.001	8.2758	<0.001	2.78944	<0.001	0.33706	<0.001	Glycine/D-amino acid oxidases (deaminating)	1521
UYEDRAFT_04691	1.95993e-05	9.78915e-05	0.000107888	0.000161928	8.83934e-05	4.99465	<0.001	5.50468	<0.001	8.26193	<0.001	4.51003	<0.001	0.545881	<0.001	hypothetical protein	252
UYEDRAFT_03884	9.88636e-06	3.65126e-05	5.30434e-05	8.12403e-05	9.37969e-06	3.69323	<0.001	5.36531	<0.001	8.2174	<0.001	0.94875	>0.5	0.115456	<0.001	Uncharacterized low-complexity proteins	543
UYEDRAFT_06442	1.561e-06	1.29053e-05	1.50617e-05	1.27111e-05	1.305e-05	8.26731	<0.001	9.64873	<0.001	8.14287	<0.001	8.36	<0.001	1.02667	>0.5	Tic20-like protein	357
UYEDRAFT_05184	1.05801e-05	9.42717e-05	7.54723e-05	8.59931e-05	6.70852e-05	8.91025	<0.001	7.13339	<0.001	8.12778	<0.001	6.34067	<0.001	0.780123	<0.001	DnaJ-class molecular chaperone with C-terminal Zn finger domain	993
UYEDRAFT_00887	3.64234e-06	5.35098e-06	2.03006e-05	2.91802e-05	1.05012e-05	1.4691	0.5-0.1	5.57349	<0.001	8.01137	<0.001	2.88308	<0.001	0.359874	<0.001	Glycosyltransferase	1164
UYEDRAFT_06155	7.63158e-06	4.20209e-05	5.43531e-05	6.11236e-05	0.000101545	5.50619	<0.001	7.12213	<0.001	8.0093	<0.001	13.3059	<0.001	1.66131	<0.001	peroxiredoxin, OsmC subfamily	441
UYEDRAFT_03947	3.12201e-06	1.13315e-05	1.55529e-05	2.48695e-05	2.65078e-05	3.62955	<0.001	4.98168	<0.001	7.96585	<0.001	8.49063	<0.001	1.06588	0.5-0.1	hypothetical protein	573
UYEDRAFT_00963	2.08134e-05	0.000259208	0.000212501	0.000165023	0.000133355	12.4539	<0.001	10.2098	<0.001	7.92868	<0.001	6.40716	<0.001	0.808099	<0.001	Protein distantly related to bacterial ferritins	684
UYEDRAFT_00509	1.43959e-05	0.000104974	8.38217e-05	0.000113626	6.20895e-05	7.2919	<0.001	5.8226	<0.001	7.89291	<0.001	4.31299	<0.001	0.546438	<0.001	Protein of unknown function (DUF3267)	945
UYEDRAFT_00532	1.85586e-05	0.000100724	0.000121312	0.000146232	8.80875e-05	5.42736	<0.001	6.53671	<0.001	7.87949	<0.001	4.74645	<0.001	0.60238	<0.001	Uncharacterized conserved protein	1461
UYEDRAFT_03029	2.42823e-06	5.1936e-06	3.51986e-05	1.90113e-05	3.86402e-05	2.13884	0.02-0.01	14.4956	<0.001	7.82929	<0.001	15.9129	<0.001	2.03249	<0.001	Glycosyltransferases involved in cell wall biogenesis	804
UYEDRAFT_03528	9.71292e-06	5.71296e-05	9.24985e-05	7.56032e-05	4.11891e-05	5.88181	<0.001	9.52325	<0.001	7.78377	<0.001	4.24065	<0.001	0.544806	<0.001	Mg-protoporphyrin IX monomethyl ester (oxidative) cyclase (EC 1.14.13.81)	1077
UYEDRAFT_01184	1.21411e-06	1.03872e-05	8.84057e-06	9.39513e-06	4.07813e-06	8.55537	<0.001	7.28149	<0.001	7.73826	<0.001	3.35893	0.01-0.001	0.434068	<0.001	AraC-type DNA-binding domain-containing proteins	957
UYEDRAFT_00938	0.00028497	0.00120964	0.00164975	0.00219094	0.00278516	4.24478	<0.001	5.7892	<0.001	7.68833	<0.001	9.7735	<0.001	1.27121	<0.001	hypothetical protein	411
UYEDRAFT_04616	3.4689e-07	2.99025e-06	5.40257e-06	2.65274e-06	5.19961e-06	8.62018	<0.001	15.5743	<0.001	7.64722	0.01-0.001	14.9892	<0.001	1.96009	0.01-0.001	hypothetical protein	660
UYEDRAFT_05254	1.73445e-07	9.44291e-07	1.47343e-06	1.32637e-06	2.03906e-07	5.44432	0.1-0.05	8.49508	0.02-0.01	7.64722	0.05-0.02	1.17563	>0.5	0.153732	0.01-0.001	Protein of unknown function (DUF2808)	477
UYEDRAFT_05922	0.000141184	0.000679102	0.000834943	0.00107591	0.00065719	4.81005	<0.001	5.91385	<0.001	7.6206	<0.001	4.65484	<0.001	0.610823	<0.001	hypothetical protein	396
UYEDRAFT_03495	3.65969e-05	0.000220649	0.000318752	0.000278427	0.000366318	6.02918	<0.001	8.7098	<0.001	7.60795	<0.001	10.0095	<0.001	1.31567	<0.001	Acetyltransferase (isoleucine patch superfamily)	720
UYEDRAFT_02666	1.31818e-05	4.37521e-05	0.000128843	9.95884e-05	0.000190448	3.31913	<0.001	9.7743	<0.001	7.55498	<0.001	14.4478	<0.001	1.91236	<0.001	acetoacetyl-CoA reductase (EC 1.1.1.36)	729
UYEDRAFT_01991	5.48086e-05	0.000402425	0.00043286	0.000408854	0.00023908	7.34237	<0.001	7.89767	<0.001	7.45967	<0.001	4.36209	<0.001	0.584757	<0.001	hypothetical protein	291
UYEDRAFT_04632	5.20335e-07	2.67549e-06	4.09286e-06	3.86858e-06	2.14102e-06	5.14186	0.01-0.001	7.86581	<0.001	7.43479	<0.001	4.11469	0.02-0.01	0.553437	0.05-0.02	Uncharacterized conserved protein	639
UYEDRAFT_06756	1.38756e-06	5.1936e-06	6.22114e-06	1.02794e-05	1.2948e-05	3.74297	<0.001	4.48351	<0.001	7.40824	<0.001	9.33152	<0.001	1.25961	0.1-0.05	Predicted membrane protein	396
UYEDRAFT_00534	2.94856e-06	1.18036e-05	1.65351e-05	2.15535e-05	1.17246e-05	4.00318	<0.001	5.60786	<0.001	7.30984	<0.001	3.97638	<0.001	0.543976	<0.001	Uncharacterized conserved protein	432
UYEDRAFT_04086	1.33553e-05	6.79889e-05	9.15163e-05	9.70462e-05	5.84191e-05	5.0908	<0.001	6.85245	<0.001	7.26651	<0.001	4.37424	<0.001	0.601973	<0.001	PAS domain S-box	1056
UYEDRAFT_03198	1.35287e-05	8.57731e-05	9.72463e-05	9.77094e-05	6.33129e-05	6.34008	<0.001	7.18814	<0.001	7.22237	<0.001	4.67989	<0.001	0.647972	<0.001	Predicted hydrolases or acyltransferases (alpha/beta hydrolase superfamily)	753
UYEDRAFT_03286	7.28469e-06	6.07494e-05	5.8446e-05	5.26127e-05	3.43582e-05	8.33932	<0.001	8.02313	<0.001	7.22237	<0.001	4.7165	<0.001	0.65304	<0.001	hypothetical protein	102
UYEDRAFT_00926	0.00015003	0.000663364	0.000766346	0.00107138	9.11461e-05	4.42155	<0.001	5.10796	<0.001	7.14109	<0.001	0.60752	<0.001	0.0850738	<0.001	Serine-pyruvate aminotransferase/archaeal aspartate aminotransferase	1149
UYEDRAFT_04419	3.33014e-05	2.14039e-05	0.000187944	0.000236426	3.87422e-06	0.642733	<0.001	5.64372	<0.001	7.09957	<0.001	0.116338	<0.001	0.0163866	<0.001	hypothetical protein	414
UYEDRAFT_03888	2.25478e-06	1.02298e-05	1.32609e-05	1.59165e-05	1.55988e-05	4.53694	<0.001	5.88121	<0.001	7.05897	<0.001	6.9181	<0.001	0.980044	>0.5	Methylase involved in ubiquinone/menaquinone biosynthesis	603
UYEDRAFT_01180	1.73445e-07	6.29527e-07	4.91143e-07	1.21584e-06	1.42734e-06	3.62955	0.5-0.1	2.83169	0.5-0.1	7.00995	0.05-0.02	8.22938	0.02-0.01	1.17396	>0.5	hypothetical protein	147
UYEDRAFT_01032	2.51495e-05	0.000140699	0.00013883	0.000175855	6.15797e-05	5.59451	<0.001	5.52017	<0.001	6.99237	<0.001	2.44854	<0.001	0.350174	<0.001	hypothetical protein	915
UYEDRAFT_02658	8.32536e-06	8.70321e-05	8.44765e-05	5.79182e-05	1.7332e-05	10.4539	<0.001	10.1469	<0.001	6.95684	<0.001	2.08184	<0.001	0.29925	<0.001	Fatty acid desaturase	1032
UYEDRAFT_04513	8.67225e-07	5.50836e-06	1.01503e-05	5.96867e-06	4.38398e-06	6.35171	<0.001	11.7043	<0.001	6.8825	<0.001	5.05519	<0.001	0.734499	0.5-0.1	hypothetical protein	261
UYEDRAFT_03089	1.90789e-06	1.49513e-05	1.4898e-05	1.30427e-05	1.27441e-05	7.83653	<0.001	7.8086	<0.001	6.83615	<0.001	6.67969	<0.001	0.977113	>0.5	hypothetical protein	204
UYEDRAFT_02606	5.20335e-07	2.36073e-06	4.74771e-06	3.53699e-06	5.09766e-07	4.53694	0.01-0.001	9.12434	<0.001	6.79753	<0.001	0.979688	>0.5	0.144124	<0.001	hypothetical protein	123
UYEDRAFT_02116	3.7811e-05	0.000196255	0.000215284	0.00025389	0.000139982	5.19042	<0.001	5.69369	<0.001	6.7147	<0.001	3.70214	<0.001	0.551348	<0.001	ABC-type Fe3+-hydroxamate transport system, periplasmic component	930
UYEDRAFT_05731	2.08134e-06	9.44291e-06	1.27697e-05	1.39269e-05	1.7434e-05	4.53694	<0.001	6.13533	<0.001	6.69132	<0.001	8.37633	<0.001	1.25182	0.1-0.05	hypothetical protein	477
UYEDRAFT_03160	1.45694e-05	4.31226e-05	5.86097e-05	9.72672e-05	0.000110823	2.95981	<0.001	4.0228	<0.001	6.67614	<0.001	7.60657	<0.001	1.13937	0.01-0.001	dTDP-4-dehydrorhamnose reductase	2226
UYEDRAFT_01496	0.00019738	0.00124284	0.00153089	0.00131477	0.00101199	6.29669	<0.001	7.75605	<0.001	6.66108	<0.001	5.12709	<0.001	0.769709	<0.001	Predicted membrane protein	273
UYEDRAFT_01502	0.00102281	0.00842764	0.00933957	0.00679467	0.0039935	8.23973	<0.001	9.13133	<0.001	6.64317	<0.001	3.90446	<0.001	0.587741	<0.001	hypothetical protein	366
UYEDRAFT_02665	5.55024e-06	1.11741e-05	4.53488e-05	3.66963e-05	9.46125e-05	2.01327	<0.001	8.17061	<0.001	6.61166	<0.001	17.0466	<0.001	2.57826	<0.001	Lysophospholipase L1 and related esterases	672
UYEDRAFT_03028	2.77512e-06	5.03622e-06	4.25657e-05	1.83481e-05	3.09938e-05	1.81477	0.05-0.02	15.3383	<0.001	6.61166	<0.001	11.1684	<0.001	1.6892	<0.001	ADP-heptose:LPS heptosyltransferase	999
UYEDRAFT_03231	2.77512e-06	2.84861e-05	1.9482e-05	1.83481e-05	1.86574e-05	10.2648	<0.001	7.02024	<0.001	6.61166	<0.001	6.72311	<0.001	1.01686	>0.5	Serine/threonine protein kinase	1764
UYEDRAFT_04420	2.32416e-05	1.41644e-05	9.49543e-05	0.000153638	2.03906e-06	0.609439	<0.001	4.08553	<0.001	6.61047	<0.001	0.0877332	<0.001	0.0132719	<0.001	hypothetical protein	363
UYEDRAFT_03551	5.20335e-07	2.04596e-06	2.292e-06	3.42646e-06	2.03906e-06	3.93201	0.05-0.02	4.40485	0.02-0.01	6.5851	<0.001	3.91875	0.02-0.01	0.595093	0.1-0.05	Domain of unknown function (DUF4385)	495
UYEDRAFT_05932	1.00598e-05	4.23357e-05	4.78046e-05	6.55449e-05	3.61934e-05	4.2084	<0.001	4.75203	<0.001	6.51552	<0.001	3.59782	<0.001	0.552192	<0.001	probable non-F420 flavinoid oxidoreductase	969
UYEDRAFT_01429	6.40012e-05	0.000232768	0.00030811	0.000414602	0.000128053	3.63693	<0.001	4.81413	<0.001	6.47803	<0.001	2.00079	<0.001	0.308858	<0.001	Uncharacterized protein conserved in bacteria containing thioredoxin-like domain	978
UYEDRAFT_06742	0.00016113	0.00063299	0.000695131	0.00104186	0.000423717	3.92843	<0.001	4.31409	<0.001	6.46597	<0.001	2.62965	<0.001	0.406691	<0.001	Glycosyltransferase	1275
UYEDRAFT_05963	1.07536e-05	3.28928e-05	5.94283e-05	6.9524e-05	1.53949e-05	3.05877	<0.001	5.52637	<0.001	6.46519	<0.001	1.43161	0.02-0.01	0.221433	<0.001	hypothetical protein	264
UYEDRAFT_00886	3.98923e-06	4.40669e-06	1.99731e-05	2.57537e-05	1.00934e-05	1.10465	>0.5	5.00676	<0.001	6.4558	<0.001	2.53015	<0.001	0.391919	<0.001	Glycosyltransferase	1167
UYEDRAFT_02183	1.35287e-05	0.000108436	0.000107233	8.69879e-05	6.92262e-05	8.01526	<0.001	7.92632	<0.001	6.42987	<0.001	5.11698	<0.001	0.795814	<0.001	ATP-dependent metalloprotease FtsH	1971
UYEDRAFT_00524	7.97847e-06	4.87884e-05	4.53488e-05	5.11758e-05	3.22172e-05	6.115	<0.001	5.6839	<0.001	6.41424	<0.001	4.03802	<0.001	0.629539	<0.001	Protein of unknown function (DUF3611)	642
UYEDRAFT_00939	4.85646e-05	0.000120712	0.00018467	0.000309929	0.000398637	2.48559	<0.001	3.80256	<0.001	6.38179	<0.001	8.20838	<0.001	1.28622	<0.001	CAAD domains of cyanobacterial aminoacyl-tRNA synthetase	447
UYEDRAFT_01497	0.000100945	0.00101574	0.000936445	0.000643953	0.000397719	10.0623	<0.001	9.27679	<0.001	6.37925	<0.001	3.93996	<0.001	0.617621	<0.001	Uncharacterized protein conserved in bacteria	183
UYEDRAFT_01471	1.38756e-06	4.87884e-06	6.71228e-06	8.84248e-06	3.36445e-06	3.51613	<0.001	4.83747	<0.001	6.37268	<0.001	2.42473	0.05-0.02	0.380488	<0.001	Phospholipase/lecithinase/hemolysin	867
UYEDRAFT_06455	4.50957e-06	1.03872e-05	1.39157e-05	2.8738e-05	1.14188e-05	2.30337	<0.001	3.08582	<0.001	6.37268	<0.001	2.53212	<0.001	0.397339	<0.001	hypothetical protein	705
UYEDRAFT_02111	8.32536e-06	2.32925e-05	3.8964e-05	5.23917e-05	6.10699e-05	2.79778	<0.001	4.68016	<0.001	6.29302	<0.001	7.33541	<0.001	1.16564	0.02-0.01	hypothetical protein	675
UYEDRAFT_04316	5.55024e-06	1.16463e-05	2.58669e-05	3.49278e-05	1.72301e-05	2.09833	<0.001	4.66049	<0.001	6.29302	<0.001	3.10438	<0.001	0.493306	<0.001	Cytochrome b subunit of the bc complex	666
UYEDRAFT_04569	4.68301e-06	1.4007e-05	1.91546e-05	2.94012e-05	1.16227e-05	2.99102	<0.001	4.09022	<0.001	6.27827	<0.001	2.48188	<0.001	0.395312	<0.001	transferase 2, rSAM/selenodomain-associated	756
UYEDRAFT_02561	1.90789e-06	5.98051e-06	6.05743e-06	1.19373e-05	1.66184e-05	3.13461	<0.001	3.17493	<0.001	6.25681	<0.001	8.71031	<0.001	1.39213	0.01-0.001	Protein of unknown function (DUF2945)	216
UYEDRAFT_03595	8.67225e-07	8.49862e-06	5.23886e-06	5.41602e-06	8.46211e-06	9.79978	<0.001	6.04094	<0.001	6.24523	<0.001	9.75769	<0.001	1.56242	0.02-0.01	Nucleoside-diphosphate-sugar epimerases	990
UYEDRAFT_04170	5.37679e-06	1.55808e-05	2.55394e-05	3.34909e-05	7.04496e-05	2.89779	<0.001	4.74993	<0.001	6.22878	<0.001	13.1025	<0.001	2.10355	<0.001	hypothetical protein	393
UYEDRAFT_04823	5.72368e-06	3.76142e-05	3.17606e-05	3.53699e-05	4.09852e-05	6.57168	<0.001	5.54897	<0.001	6.17957	<0.001	7.16063	<0.001	1.15876	0.05-0.02	hypothetical protein	258
UYEDRAFT_00506	6.24402e-05	0.000151716	0.000255067	0.000382658	8.18684e-05	2.42978	<0.001	4.08498	<0.001	6.1284	<0.001	1.31115	<0.001	0.213946	<0.001	Response regulator containing a CheY-like receiver domain and an HTH DNA-binding domain	687
UYEDRAFT_01428	1.68242e-05	8.93929e-05	0.000102976	0.000102241	4.72043e-05	5.31336	<0.001	6.12074	<0.001	6.07704	<0.001	2.80574	<0.001	0.461696	<0.001	hypothetical protein	204
UYEDRAFT_00964	5.0299e-06	5.7287e-05	5.56628e-05	3.05065e-05	2.00848e-05	11.3893	<0.001	11.0664	<0.001	6.06503	<0.001	3.99307	<0.001	0.658376	<0.001	Ferredoxin subunits of nitrite reductase and ring-hydroxylating dioxygenases	366
UYEDRAFT_02359	3.4689e-06	1.57382e-05	1.9482e-05	2.10009e-05	8.66602e-06	4.53694	<0.001	5.61619	<0.001	6.05405	<0.001	2.4982	<0.001	0.41265	<0.001	Selenocysteine lyase	1125
UYEDRAFT_04607	6.59091e-06	3.35223e-05	4.51851e-05	3.96806e-05	5.69918e-05	5.08615	<0.001	6.85567	<0.001	6.02051	<0.001	8.64703	<0.001	1.43626	<0.001	hypothetical protein	348
UYEDRAFT_04629	1.42225e-05	7.27104e-05	8.54588e-05	8.54404e-05	8.21742e-05	5.11235	<0.001	6.00871	<0.001	6.00742	<0.001	5.77777	<0.001	0.961772	0.5-0.1	hypothetical protein	1443
UYEDRAFT_05337	2.13337e-05	9.47438e-05	0.000111817	0.000127995	0.000109804	4.44103	<0.001	5.24132	<0.001	5.99965	<0.001	5.14694	<0.001	0.857875	<0.001	ATPase, P-type (transporting), HAD superfamily, subfamily IC	738
UYEDRAFT_05579	3.41687e-05	0.000187756	0.000195966	0.000203819	0.000154663	5.49499	<0.001	5.73525	<0.001	5.96509	<0.001	4.52645	<0.001	0.758824	<0.001	nif11-like leader peptide domain	234
UYEDRAFT_01020	1.19677e-05	5.30377e-05	6.10654e-05	7.11819e-05	2.48766e-05	4.43173	<0.001	5.10252	<0.001	5.94784	<0.001	2.07864	<0.001	0.349479	<0.001	Zn-dependent hydrolases, including glyoxylases	699
UYEDRAFT_03158	5.20335e-07	2.20335e-06	2.78314e-06	3.09487e-06	1.15207e-05	4.23447	0.02-0.01	5.34875	0.01-0.001	5.94784	<0.001	22.1409	<0.001	3.72252	<0.001	hypothetical protein	204
UYEDRAFT_03026	1.73445e-06	8.02647e-06	1.146e-05	1.02794e-05	1.70262e-05	4.62768	<0.001	6.60728	<0.001	5.92659	<0.001	9.81647	<0.001	1.65634	<0.001	Zn-dependent hydrolases, including glyoxylases	828
UYEDRAFT_04091	1.73445e-06	4.72145e-06	1.65351e-05	1.02794e-05	4.18008e-06	2.72216	0.01-0.001	9.53336	<0.001	5.92659	<0.001	2.41003	0.02-0.01	0.406647	<0.001	Response regulator containing a CheY-like receiver domain and an HD-GYP domain	366
UYEDRAFT_00858	5.72368e-06	1.03872e-05	2.16103e-05	3.38225e-05	0.000320745	1.81477	0.01-0.001	3.77559	<0.001	5.90921	<0.001	56.0381	<0.001	9.48318	<0.001	ABC exporter membrane fusion protein, DevB family	1245
UYEDRAFT_04489	6.9378e-07	1.00724e-05	3.76543e-06	4.08965e-06	6.32109e-06	14.5182	<0.001	5.42741	<0.001	5.89473	<0.001	9.11109	<0.001	1.54563	0.05-0.02	conserved hypothetical protein	477
UYEDRAFT_04075	7.97847e-06	3.44666e-05	2.94686e-05	4.69757e-05	4.1291e-05	4.31995	<0.001	3.69351	<0.001	5.8878	<0.001	5.17531	<0.001	0.878988	0.1-0.05	UV-damage endonuclease	957
UYEDRAFT_01976	4.97787e-05	0.000198301	0.000243443	0.000293018	0.000116634	3.98365	<0.001	4.89051	<0.001	5.8864	<0.001	2.34306	<0.001	0.398046	<0.001	Uncharacterized protein/domain associated with GTPases	1212
UYEDRAFT_05277	7.44079e-05	0.000381808	0.000469369	0.000430076	0.000123057	5.13129	<0.001	6.30805	<0.001	5.77998	<0.001	1.65382	<0.001	0.28613	<0.001	Uncharacterized protein conserved in bacteria	648
UYEDRAFT_00123	7.51017e-05	0.000318226	0.000360171	0.000432066	8.86992e-05	4.23727	<0.001	4.79578	<0.001	5.75307	<0.001	1.18106	0.01-0.001	0.205291	<0.001	alanine dehydrogenase	1089
UYEDRAFT_03335	4.16268e-06	4.67424e-05	4.15834e-05	2.38747e-05	2.84449e-05	11.2289	<0.001	9.98958	<0.001	5.73541	<0.001	6.83332	<0.001	1.19143	0.1-0.05	hypothetical protein	219
UYEDRAFT_03369	3.4689e-07	2.99025e-06	3.27428e-06	1.98956e-06	1.7332e-06	8.62018	<0.001	9.43897	<0.001	5.73541	0.01-0.001	4.99641	0.02-0.01	0.87115	>0.5	Protein of unknown function (DUF3096)	186
UYEDRAFT_02515	1.99462e-05	7.57006e-05	8.87331e-05	0.000114068	3.71109e-05	3.79525	<0.001	4.44863	<0.001	5.71879	<0.001	1.86055	<0.001	0.325341	<0.001	TPR repeat	720
UYEDRAFT_02147	2.75778e-05	0.000169343	0.000163714	0.000156622	0.000108376	6.14056	<0.001	5.93646	<0.001	5.6793	<0.001	3.92984	<0.001	0.691959	<0.001	hypothetical protein	312
UYEDRAFT_05032	5.55024e-06	1.05446e-05	1.40794e-05	3.15013e-05	4.20047e-05	1.89984	0.01-0.001	2.53672	<0.001	5.67567	<0.001	7.56809	<0.001	1.33343	<0.001	Uncharacterized protein conserved in bacteria	450
UYEDRAFT_05336	4.70036e-05	0.000195153	0.000247372	0.000265827	0.000237449	4.15188	<0.001	5.26284	<0.001	5.65546	<0.001	5.05172	<0.001	0.893246	<0.001	ATPase, P-type (transporting), HAD superfamily, subfamily IC/heavy metal translocating P-type ATPase	1404
UYEDRAFT_03334	2.04665e-05	0.000303904	0.000262598	0.000115505	1.72301e-05	14.8489	<0.001	12.8306	<0.001	5.6436	<0.001	0.841867	0.5-0.1	0.149172	<0.001	hypothetical protein	1545
UYEDRAFT_06686	2.77512e-06	1.27479e-05	1.52254e-05	1.55849e-05	2.24297e-06	4.59365	<0.001	5.4864	<0.001	5.61593	<0.001	0.808242	>0.5	0.14392	<0.001	hypothetical protein	270
UYEDRAFT_06684	5.0299e-06	3.22633e-05	2.37386e-05	2.81854e-05	3.22172e-05	6.41429	<0.001	4.71949	<0.001	5.60356	<0.001	6.40513	<0.001	1.14305	0.5-0.1	hypothetical protein	105
UYEDRAFT_00885	8.67225e-06	1.49513e-05	3.76543e-05	4.81915e-05	1.72301e-05	1.72404	0.01-0.001	4.34193	<0.001	5.55698	<0.001	1.98681	<0.001	0.357534	<0.001	Glycosyltransferase	1170
UYEDRAFT_00638	3.4689e-06	7.71171e-06	1.29334e-05	1.92324e-05	7.13672e-07	2.2231	0.01-0.001	3.72839	<0.001	5.54423	<0.001	0.205734	<0.001	0.0371078	<0.001	Protein of unknown function (DUF1350)	285
UYEDRAFT_04598	1.73445e-06	8.97076e-06	1.12963e-05	9.61619e-06	3.24211e-05	5.17211	<0.001	6.51289	<0.001	5.54423	<0.001	18.6924	<0.001	3.37151	<0.001	Uncharacterized protein conserved in bacteria	507
UYEDRAFT_00722	8.41208e-05	0.000654551	0.000551881	0.000465004	0.000133966	7.78108	<0.001	6.56057	<0.001	5.52781	<0.001	1.59255	<0.001	0.288098	<0.001	Uncharacterized protein conserved in bacteria	669
UYEDRAFT_02110	1.19677e-05	4.35948e-05	5.10788e-05	6.57659e-05	7.99313e-05	3.6427	<0.001	4.26806	<0.001	5.49528	<0.001	6.67891	<0.001	1.21539	<0.001	hypothetical protein	660
UYEDRAFT_02973	4.50957e-06	3.32076e-05	3.14331e-05	2.47589e-05	4.14949e-05	7.3638	<0.001	6.97032	<0.001	5.49031	<0.001	9.20153	<0.001	1.67596	<0.001	Uncharacterized conserved protein	597
UYEDRAFT_04518	6.24402e-06	2.69123e-05	2.39023e-05	3.42646e-05	2.69156e-05	4.31009	<0.001	3.82803	<0.001	5.48759	<0.001	4.31063	<0.001	0.785523	0.01-0.001	hypothetical protein	579
UYEDRAFT_04936	2.91388e-05	5.11491e-05	0.000102813	0.00015817	8.66602e-06	1.75536	<0.001	3.52838	<0.001	5.42816	<0.001	0.297405	<0.001	0.0547893	<0.001	HEAT repeats	930
UYEDRAFT_04638	3.4689e-07	2.51811e-06	2.12829e-06	1.87903e-06	9.17578e-07	7.2591	0.01-0.001	6.13533	0.01-0.001	5.41678	0.02-0.01	2.64516	0.5-0.1	0.488326	0.1-0.05	Adenylate kinase and related kinases	528
UYEDRAFT_04080	5.89713e-06	1.57382e-05	3.19243e-05	3.18329e-05	2.37551e-05	2.66879	<0.001	5.41353	<0.001	5.39804	<0.001	4.02824	<0.001	0.746243	<0.001	Methylase of chemotaxis methyl-accepting proteins	1374
UYEDRAFT_02292	1.2488e-05	5.41393e-05	6.23751e-05	6.72028e-05	4.51652e-05	4.3353	<0.001	4.99479	<0.001	5.38138	<0.001	3.61668	<0.001	0.672074	<0.001	Small-conductance mechanosensitive channel	1017
UYEDRAFT_03505	3.91986e-05	0.000224584	0.000210045	0.000210893	0.000148444	5.72939	<0.001	5.3585	<0.001	5.38012	<0.001	3.78697	<0.001	0.703882	<0.001	sucrose synthase	2412
UYEDRAFT_04748	7.77034e-05	0.000325151	0.00036803	0.000413828	0.000375289	4.18451	<0.001	4.73634	<0.001	5.32574	<0.001	4.82977	<0.001	0.906873	<0.001	Response regulator containing a CheY-like receiver domain and an HTH DNA-binding domain	411
UYEDRAFT_05708	1.04067e-06	2.99025e-06	5.07514e-06	5.52655e-06	3.56836e-06	2.87339	0.02-0.01	4.8768	<0.001	5.31057	<0.001	3.42891	0.01-0.001	0.645676	0.05-0.02	Peptidase E	729
UYEDRAFT_05730	5.42883e-05	0.000212151	0.000328902	0.000288154	0.000220729	3.90785	<0.001	6.05843	<0.001	5.30785	<0.001	4.06586	<0.001	0.766008	<0.001	Glycogen debranching enzyme	2169
UYEDRAFT_04090	4.33612e-06	1.27479e-05	2.70129e-05	2.29904e-05	1.18266e-05	2.93994	<0.001	6.22972	<0.001	5.30207	<0.001	2.72745	<0.001	0.514412	<0.001	hypothetical protein	423
UYEDRAFT_02723	1.23146e-05	4.42243e-05	5.82823e-05	6.48817e-05	6.42305e-05	3.59121	<0.001	4.73278	<0.001	5.26868	<0.001	5.2158	<0.001	0.989963	>0.5	Secreted and surface protein containing fasciclin-like repeats	420
UYEDRAFT_04795	4.68301e-06	1.00724e-05	1.98094e-05	2.46484e-05	7.98293e-05	2.15084	<0.001	4.23006	<0.001	5.26336	<0.001	17.0466	<0.001	3.23872	<0.001	Flagellar GTP-binding protein	1506
UYEDRAFT_02099	1.28349e-05	3.61978e-05	3.6672e-05	6.75344e-05	2.87508e-05	2.82026	<0.001	2.8572	<0.001	5.26177	<0.001	2.24004	<0.001	0.42572	<0.001	Uncharacterized conserved protein (DUF2358)	435
UYEDRAFT_03027	2.08134e-06	2.83287e-06	2.19377e-05	1.09426e-05	1.38656e-05	1.36108	0.5-0.1	10.5402	<0.001	5.25746	<0.001	6.66188	<0.001	1.26713	0.1-0.05	ADP-heptose:LPS heptosyltransferase	1050
UYEDRAFT_04612	8.67225e-07	4.24931e-06	5.89371e-06	4.53177e-06	4.9957e-06	4.89989	<0.001	6.79606	<0.001	5.2256	<0.001	5.76056	<0.001	1.10237	>0.5	Cation transport ATPase	426
UYEDRAFT_04991	1.73445e-06	3.77716e-06	7.36714e-06	9.06354e-06	6.62695e-06	2.17773	0.05-0.02	4.24754	<0.001	5.2256	<0.001	3.82078	<0.001	0.731166	0.1-0.05	hypothetical protein	180
UYEDRAFT_05671	1.73445e-07	1.10167e-06	8.18571e-07	8.84248e-07	2.14102e-06	6.35171	0.05-0.02	4.71949	0.5-0.1	5.09814	0.1-0.05	12.3441	0.01-0.001	2.42129	0.05-0.02	Glycosyltransferase	1200
UYEDRAFT_02945	1.68242e-05	6.10641e-05	7.82554e-05	8.56615e-05	4.94473e-05	3.62955	<0.001	4.65137	<0.001	5.09158	<0.001	2.93906	<0.001	0.57724	<0.001	hypothetical protein	300
UYEDRAFT_02681	6.41746e-06	1.27479e-05	1.62077e-05	3.24961e-05	6.90223e-05	1.98644	<0.001	2.52556	<0.001	5.0637	<0.001	10.7554	<0.001	2.12402	<0.001	isocitrate lyase	1425
UYEDRAFT_05962	0.000129737	0.000302488	0.000494581	0.000653238	0.000155682	2.33155	<0.001	3.81218	<0.001	5.0351	<0.001	1.19999	<0.001	0.238324	<0.001	Phytoene dehydrogenase and related proteins	1698
UYEDRAFT_02667	4.21471e-05	9.7262e-05	0.000190236	0.000212109	0.000265078	2.30768	<0.001	4.51362	<0.001	5.03258	<0.001	6.28935	<0.001	1.24973	<0.001	acetyl-CoA acetyltransferase (EC 2.3.1.9)	1194
UYEDRAFT_01031	4.8738e-05	0.000250394	0.00022478	0.000245047	9.72633e-05	5.13756	<0.001	4.612	<0.001	5.02784	<0.001	1.99563	<0.001	0.396917	<0.001	homogentisate 1,2-dioxygenase (EC 1.13.11.5)	1191
UYEDRAFT_04995	2.08134e-06	8.34124e-06	8.84057e-06	1.03899e-05	9.27774e-06	4.00763	<0.001	4.24754	<0.001	4.99193	<0.001	4.45758	<0.001	0.892956	0.5-0.1	hypothetical protein	306
UYEDRAFT_06707	1.50897e-05	9.14388e-05	0.000101667	7.52716e-05	1.36617e-05	6.05968	<0.001	6.73747	<0.001	4.98827	<0.001	0.905366	0.5-0.1	0.181499	<0.001	hypothetical protein	177
UYEDRAFT_02281	5.25538e-05	0.000250709	0.000229855	0.000259085	0.000237245	4.77052	<0.001	4.3737	<0.001	4.92989	<0.001	4.51432	<0.001	0.915705	0.01-0.001	PAS domain S-box	1935
UYEDRAFT_02293	1.23146e-05	4.81588e-05	5.30434e-05	6.06815e-05	3.18094e-05	3.91071	<0.001	4.30736	<0.001	4.92761	<0.001	2.58306	<0.001	0.524202	<0.001	Predicted membrane protein	1344
UYEDRAFT_02716	2.13337e-05	5.83886e-05	7.05608e-05	0.000105004	0.000157823	2.73692	<0.001	3.30748	<0.001	4.92199	<0.001	7.39784	<0.001	1.50302	<0.001	PAS domain S-box	1200
UYEDRAFT_01635	0.000123666	0.000563427	0.000633574	0.000606373	0.000363361	4.55603	<0.001	5.12326	<0.001	4.9033	<0.001	2.93824	<0.001	0.599237	<0.001	Alpha/beta hydrolase of unknown function (DUF900)	2157
UYEDRAFT_05733	1.04067e-06	4.72145e-06	4.74771e-06	5.08442e-06	5.60742e-06	4.53694	<0.001	4.56217	<0.001	4.88572	<0.001	5.38828	<0.001	1.10286	>0.5	FOG: HEAT repeat	1989
UYEDRAFT_02859	1.75179e-05	3.98176e-05	4.48577e-05	8.54404e-05	6.72891e-05	2.27296	<0.001	2.56067	<0.001	4.87731	<0.001	3.84115	<0.001	0.787555	<0.001	Predicted phosphoribosyltransferases	666
UYEDRAFT_01767	1.16208e-05	5.20934e-05	4.8132e-05	5.60392e-05	3.76207e-05	4.48276	<0.001	4.14188	<0.001	4.82231	<0.001	3.23736	<0.001	0.671328	<0.001	hypothetical protein	549
UYEDRAFT_04422	1.19677e-05	9.12814e-06	3.35614e-05	5.76972e-05	8.15625e-07	0.762731	0.5-0.1	2.80433	<0.001	4.82107	<0.001	0.0681522	<0.001	0.0141363	<0.001	hypothetical protein	255
UYEDRAFT_04621	2.064e-05	0.000116148	0.000102158	9.94779e-05	9.135e-05	5.62733	<0.001	4.94951	<0.001	4.81967	<0.001	4.42588	<0.001	0.918295	0.1-0.05	Response regulators consisting of a CheY-like receiver domain and a winged-helix DNA-binding domain	1827
UYEDRAFT_02368	6.19199e-05	0.00033302	0.000308929	0.000298323	0.000493963	5.37824	<0.001	4.98917	<0.001	4.81789	<0.001	7.97746	<0.001	1.6558	<0.001	hypothetical protein	285
UYEDRAFT_00857	7.80502e-06	1.27479e-05	2.66854e-05	3.75805e-05	0.000279454	1.6333	0.01-0.001	3.41901	<0.001	4.81491	<0.001	35.8043	<0.001	7.43613	<0.001	hypothetical protein	315
UYEDRAFT_06462	3.43421e-05	0.000236387	0.000236895	0.000164028	5.11805e-05	6.88331	<0.001	6.89808	<0.001	4.77629	<0.001	1.49031	<0.001	0.312023	<0.001	glnA RNA	83
UYEDRAFT_05513	5.37679e-06	7.39694e-06	1.93183e-05	2.54221e-05	8.66602e-06	1.37572	0.5-0.1	3.5929	<0.001	4.72812	<0.001	1.61174	0.05-0.02	0.340885	<0.001	Protein of unknown function (DUF3120)	786
UYEDRAFT_00967	2.6884e-05	0.000102456	0.000107233	0.000125784	0.000115207	3.81103	<0.001	3.98873	<0.001	4.67878	<0.001	4.28534	<0.001	0.91591	0.05-0.02	Predicted hydrolases or acyltransferases (alpha/beta hydrolase superfamily)	900
UYEDRAFT_01636	5.72368e-06	2.94304e-05	2.94686e-05	2.67485e-05	2.14102e-05	5.14186	<0.001	5.14853	<0.001	4.6733	<0.001	3.74063	<0.001	0.800425	0.02-0.01	Protein required for attachment to host cells	483
UYEDRAFT_06749	5.0299e-06	1.82563e-05	1.58803e-05	2.34326e-05	6.33129e-05	3.62955	<0.001	3.15717	<0.001	4.65865	<0.001	12.5873	<0.001	2.70192	<0.001	cAMP-binding proteins - catabolite gene activator and regulatory subunit of cAMP-dependent protein kinases	741
UYEDRAFT_04698	4.75239e-05	0.000118036	0.000225598	0.000220509	0.000262733	2.48372	<0.001	4.74705	<0.001	4.63996	<0.001	5.52844	<0.001	1.19148	<0.001	Uncharacterized conserved protein	1050
UYEDRAFT_01386	8.67225e-06	2.64401e-05	3.5526e-05	4.02333e-05	2.43668e-05	3.04882	<0.001	4.09651	<0.001	4.63931	<0.001	2.80974	<0.001	0.605638	<0.001	Uncharacterized protein conserved in cyanobacteria	699
UYEDRAFT_04124	1.05801e-05	3.96602e-05	3.68357e-05	4.90757e-05	2.73234e-05	3.74855	<0.001	3.48159	<0.001	4.63848	<0.001	2.58252	<0.001	0.556761	<0.001	Negative regulator of beta-lactamase expression	909
UYEDRAFT_03285	3.7811e-05	0.00022002	0.000205134	0.000174528	0.000110415	5.81893	<0.001	5.42524	<0.001	4.61581	<0.001	2.92019	<0.001	0.632649	<0.001	hypothetical protein	405
UYEDRAFT_06447	4.33612e-06	1.76268e-05	1.65351e-05	2.00061e-05	3.46641e-06	4.0651	<0.001	3.81334	<0.001	4.61382	<0.001	0.799425	0.5-0.1	0.173267	<0.001	Mo-dependent nitrogenase C-terminus	360
UYEDRAFT_00368	9.19258e-06	3.60404e-05	4.06011e-05	4.23334e-05	3.86402e-05	3.9206	<0.001	4.41673	<0.001	4.60516	<0.001	4.20341	<0.001	0.912761	0.5-0.1	hypothetical protein	705
UYEDRAFT_05938	7.97847e-06	2.91156e-05	3.35614e-05	3.66963e-05	2.71195e-05	3.64928	<0.001	4.2065	<0.001	4.59941	<0.001	3.39909	<0.001	0.739027	<0.001	Predicted permease	1095
UYEDRAFT_02676	2.6884e-05	8.04221e-05	0.000126715	0.000123353	0.000244076	2.99145	<0.001	4.7134	<0.001	4.58833	<0.001	9.07886	<0.001	1.97868	<0.001	Dehydrogenases with different specificities (related to short-chain alcohol dehydrogenases)	1086
UYEDRAFT_00735	2.61902e-05	0.000124646	0.00012475	0.000119594	7.29984e-05	4.75928	<0.001	4.76324	<0.001	4.56638	<0.001	2.78724	<0.001	0.610383	<0.001	hypothetical protein	399
UYEDRAFT_06461	0.000154193	0.00103353	0.000939229	0.000703861	0.000230312	6.70283	<0.001	6.09127	<0.001	4.56482	<0.001	1.49367	<0.001	0.327212	<0.001	Domain of unknown function (DUF4278)	399
UYEDRAFT_03617	1.50897e-05	5.03622e-05	6.36848e-05	6.87503e-05	2.65078e-05	3.33752	<0.001	4.22041	<0.001	4.5561	<0.001	1.75668	<0.001	0.385567	<0.001	Uncharacterized conserved protein (DUF2358)	390
UYEDRAFT_04916	8.4988e-06	2.81713e-05	3.5526e-05	3.86858e-05	6.14777e-05	3.31474	<0.001	4.18012	<0.001	4.55192	<0.001	7.23369	<0.001	1.58915	<0.001	hypothetical protein	312
UYEDRAFT_00937	1.52632e-05	4.78441e-05	5.64814e-05	6.91924e-05	4.60828e-05	3.13461	<0.001	3.70051	<0.001	4.53329	<0.001	3.01922	<0.001	0.66601	<0.001	haloacid dehalogenase superfamily, subfamily IA, variant 3 with third motif having DD or ED/haloacid dehalogenase superfamily, subfamily IA, variant 1 with third motif having Dx(3-4)D or Dx(3-4)E	660
UYEDRAFT_02682	5.37679e-06	9.12814e-06	1.34246e-05	2.43168e-05	5.84191e-05	1.69769	0.02-0.01	2.49676	<0.001	4.52255	<0.001	10.8651	<0.001	2.40242	<0.001	malate synthase (EC 2.3.3.9)	1680
UYEDRAFT_05684	2.42823e-06	6.76742e-06	7.03971e-06	1.09426e-05	4.48594e-06	2.78698	<0.001	2.89911	<0.001	4.5064	<0.001	1.84741	0.05-0.02	0.409953	<0.001	hypothetical protein	297
UYEDRAFT_02858	1.80383e-05	3.98176e-05	4.33843e-05	8.06876e-05	7.66688e-05	2.20739	<0.001	2.40512	<0.001	4.47313	<0.001	4.25034	<0.001	0.950193	0.5-0.1	Ribosome-associated protein Y (PSrp-1)	630
UYEDRAFT_02674	3.4689e-07	1.57382e-06	2.61943e-06	1.54743e-06	1.12148e-05	4.53694	0.05-0.02	7.55118	0.01-0.001	4.46088	0.05-0.02	32.3297	<0.001	7.24738	<0.001	Small-conductance mechanosensitive channel	1779
UYEDRAFT_03411	1.73445e-07	7.86909e-07	8.18571e-07	7.73717e-07	1.12148e-06	4.53694	0.5-0.1	4.71949	0.5-0.1	4.46088	0.5-0.1	6.46594	0.05-0.02	1.44948	0.5-0.1	hypothetical protein	441
UYEDRAFT_04079	1.21411e-06	4.09193e-06	4.42028e-06	5.41602e-06	4.38398e-06	3.3703	0.01-0.001	3.64075	0.01-0.001	4.46088	<0.001	3.61085	<0.001	0.809448	0.5-0.1	hypothetical protein	273
UYEDRAFT_05058	2.42823e-06	8.97076e-06	6.05743e-06	1.0832e-05	8.76797e-06	3.69436	<0.001	2.49459	0.01-0.001	4.46088	<0.001	3.61085	<0.001	0.809448	0.5-0.1	Co-chaperonin GroES (HSP10)	312
UYEDRAFT_00734	2.30682e-05	0.000109223	0.000104777	0.000102683	9.49184e-05	4.73479	<0.001	4.54206	<0.001	4.45129	<0.001	4.11469	<0.001	0.92438	0.1-0.05	hypothetical protein	402
UYEDRAFT_06415	4.0933e-05	0.000203809	0.000208572	0.000179392	5.55645e-05	4.9791	<0.001	5.09545	<0.001	4.38257	<0.001	1.35745	<0.001	0.309738	<0.001	phosphoenolpyruvate synthase (EC 2.7.9.2)	2457
UYEDRAFT_04280	0.000588499	0.0014509	0.00259536	0.00256752	0.0012422	2.46543	<0.001	4.41014	<0.001	4.36284	<0.001	2.11079	<0.001	0.483811	<0.001	ATP-dependent metalloprotease FtsH	1887
UYEDRAFT_05457	1.00598e-05	2.95878e-05	4.64948e-05	4.38808e-05	1.36617e-05	2.94119	<0.001	4.62184	<0.001	4.36199	<0.001	1.35805	0.1-0.05	0.311337	<0.001	XisI protein	336
UYEDRAFT_06542	1.63038e-05	5.3195e-05	6.45034e-05	7.10714e-05	2.78332e-05	3.26273	<0.001	3.95634	<0.001	4.35919	<0.001	1.70716	<0.001	0.391623	<0.001	hypothetical protein	489
UYEDRAFT_05879	1.68242e-05	0.000120082	9.59365e-05	7.3282e-05	5.40352e-05	7.13749	<0.001	5.70231	<0.001	4.35576	<0.001	3.21176	<0.001	0.737359	<0.001	Adenine deaminase (EC 3.5.4.2)	1635
UYEDRAFT_03666	5.44617e-05	0.00035584	0.000329229	0.000236757	0.000185147	6.53377	<0.001	6.04515	<0.001	4.34722	<0.001	3.39958	<0.001	0.782011	<0.001	hypothetical protein	564
UYEDRAFT_02565	1.28349e-05	3.5883e-05	5.05877e-05	5.57076e-05	7.4018e-05	2.79573	<0.001	3.94141	<0.001	4.34031	<0.001	5.76692	<0.001	1.32869	<0.001	hypothetical protein	351
UYEDRAFT_06482	4.11065e-05	0.000139912	0.000182869	0.000178286	0.000141511	3.40366	<0.001	4.44866	<0.001	4.33719	<0.001	3.44255	<0.001	0.793728	<0.001	FOG: WD40 repeat	2061
UYEDRAFT_02115	7.63158e-06	2.20335e-05	2.50483e-05	3.30488e-05	1.43754e-05	2.88714	<0.001	3.28219	<0.001	4.33053	<0.001	1.88367	<0.001	0.434975	<0.001	hypothetical protein	177
UYEDRAFT_02860	2.01196e-05	5.11491e-05	5.35346e-05	8.69879e-05	7.48336e-05	2.54225	<0.001	2.66081	<0.001	4.32353	<0.001	3.71943	<0.001	0.860276	0.01-0.001	Uncharacterized conserved protein	408
UYEDRAFT_03514	5.93182e-05	0.000252283	0.000284535	0.000252674	0.000106847	4.25305	<0.001	4.79676	<0.001	4.25963	<0.001	1.80125	<0.001	0.422865	<0.001	imidazole glycerol phosphate synthase, glutamine amidotransferase subunit	636
UYEDRAFT_02278	1.92524e-05	4.94179e-05	7.03971e-05	8.14613e-05	7.26926e-05	2.56684	<0.001	3.65654	<0.001	4.23123	<0.001	3.77577	<0.001	0.892357	0.05-0.02	Protein kinase domain	1200
UYEDRAFT_01761	6.76435e-06	2.76992e-05	2.48846e-05	2.84065e-05	2.26336e-05	4.09488	<0.001	3.67878	<0.001	4.19943	<0.001	3.34601	<0.001	0.796776	0.02-0.01	Copper chaperone	204
UYEDRAFT_00855	5.37679e-06	1.22758e-05	2.07917e-05	2.25483e-05	0.0032884	2.2831	<0.001	3.86693	<0.001	4.19364	<0.001	611.591	<0.001	145.838	<0.001	polyketide-type polyunsaturated fatty acid synthase PfaA	7347
UYEDRAFT_04046	2.2201e-05	4.48538e-05	4.84594e-05	9.29565e-05	3.2727e-05	2.02035	<0.001	2.18276	<0.001	4.18705	<0.001	1.47412	<0.001	0.352067	<0.001	Pyruvate/2-oxoglutarate dehydrogenase complex, dihydrolipoamide dehydrogenase (E3) component, and related enzymes	1350
UYEDRAFT_04421	8.06519e-05	5.24081e-05	0.000233948	0.00033093	5.09766e-06	0.649806	<0.001	2.90071	<0.001	4.10318	<0.001	0.0632056	<0.001	0.015404	<0.001	hypothetical protein	336
UYEDRAFT_03943	1.38756e-06	6.13789e-06	5.56628e-06	5.63708e-06	7.54453e-06	4.42351	<0.001	4.01156	<0.001	4.06258	<0.001	5.43727	<0.001	1.33838	0.5-0.1	hypothetical protein	225
UYEDRAFT_00819	5.37679e-06	2.20335e-05	2.01369e-05	2.17746e-05	7.44258e-06	4.09788	<0.001	3.74514	<0.001	4.04974	<0.001	1.3842	0.5-0.1	0.341801	<0.001	Predicted membrane protein	492
UYEDRAFT_01425	5.20335e-07	1.88858e-06	2.94686e-06	2.10009e-06	4.07813e-06	3.62955	0.05-0.02	5.66338	0.01-0.001	4.03603	0.02-0.01	7.8375	<0.001	1.94188	0.02-0.01	Transcriptional regulator/sugar kinase	945
UYEDRAFT_04488	1.561e-06	1.76268e-05	8.34943e-06	6.30026e-06	8.15625e-06	11.2919	<0.001	5.34875	<0.001	4.03603	<0.001	5.225	<0.001	1.29459	0.5-0.1	conserved hypothetical protein	594
UYEDRAFT_00704	1.21411e-06	2.99025e-06	4.42028e-06	4.86336e-06	1.63125e-06	2.46291	0.05-0.02	3.64075	0.01-0.001	4.00569	<0.001	1.34357	>0.5	0.335416	<0.001	hypothetical protein	273
UYEDRAFT_01426	2.42823e-06	9.28553e-06	9.82285e-06	9.72672e-06	4.48594e-06	3.82399	<0.001	4.04527	<0.001	4.00569	<0.001	1.84741	0.05-0.02	0.461197	<0.001	Uncharacterized conserved protein	744
UYEDRAFT_00668	3.12201e-06	7.23956e-06	1.09689e-05	1.249e-05	1.45793e-05	2.31888	0.01-0.001	3.5134	<0.001	4.00063	<0.001	4.66984	<0.001	1.16728	0.5-0.1	hypothetical protein	447
UYEDRAFT_02338	1.52632e-05	4.6585e-05	6.04106e-05	6.10131e-05	3.98637e-05	3.05212	<0.001	3.95793	<0.001	3.99741	<0.001	2.61176	<0.001	0.653363	<0.001	Protein of unknown function (DUF3891)	726
UYEDRAFT_03798	9.57416e-05	0.000219075	0.000260797	0.000381442	0.000232351	2.28819	<0.001	2.72396	<0.001	3.98408	<0.001	2.42686	<0.001	0.609138	<0.001	hypothetical protein	219
UYEDRAFT_04418	9.01914e-06	1.11741e-05	2.19377e-05	3.57015e-05	5.40352e-06	1.23893	0.5-0.1	2.43235	<0.001	3.95842	<0.001	0.599117	0.01-0.001	0.151353	<0.001	hypothetical protein	486
UYEDRAFT_05504	8.67225e-07	2.51811e-06	2.45571e-06	3.42646e-06	1.7332e-06	2.90364	0.05-0.02	2.83169	0.05-0.02	3.95106	0.01-0.001	1.99856	0.5-0.1	0.505829	0.05-0.02	Dehydrogenases with different specificities (related to short-chain alcohol dehydrogenases)	798
UYEDRAFT_04977	2.16806e-05	4.67424e-05	8.2512e-05	8.48878e-05	4.1393e-05	2.15595	<0.001	3.80579	<0.001	3.91538	<0.001	1.90922	<0.001	0.48762	<0.001	Dehydrogenases with different specificities (related to short-chain alcohol dehydrogenases)	783
UYEDRAFT_05745	1.21411e-06	2.99025e-06	4.09286e-06	4.75283e-06	5.40352e-06	2.46291	0.05-0.02	3.37106	0.01-0.001	3.91465	<0.001	4.45058	<0.001	1.1369	>0.5	ABC exporter ATP-binding subunit, DevA family	711
UYEDRAFT_03946	3.0006e-05	6.15363e-05	8.03837e-05	0.000117384	0.000107561	2.0508	<0.001	2.67892	<0.001	3.91202	<0.001	3.58464	<0.001	0.916315	0.05-0.02	ATPase, P-type (transporting), HAD superfamily, subfamily IC	3027
UYEDRAFT_01427	3.81579e-06	1.35348e-05	2.0628e-05	1.49217e-05	1.25402e-05	3.54706	<0.001	5.40596	<0.001	3.91051	<0.001	3.28641	<0.001	0.840404	0.5-0.1	hypothetical protein	126
UYEDRAFT_06757	1.90789e-06	3.30502e-06	4.74771e-06	7.40557e-06	8.46211e-06	1.73229	0.5-0.1	2.48846	0.01-0.001	3.88154	<0.001	4.43531	<0.001	1.14267	0.5-0.1	Uncharacterized conserved protein	723
UYEDRAFT_00120	1.19677e-05	3.44666e-05	3.8964e-05	4.60914e-05	1.11129e-05	2.87997	<0.001	3.25576	<0.001	3.85132	<0.001	0.928573	>0.5	0.241105	<0.001	Methylase of chemotaxis methyl-accepting proteins	858
UYEDRAFT_04168	5.70634e-05	0.000270225	0.000244262	0.000219736	9.48164e-05	4.73551	<0.001	4.28053	<0.001	3.85073	<0.001	1.6616	<0.001	0.431502	<0.001	ABC-type sugar transport systems, ATPase components	1101
UYEDRAFT_00779	1.30084e-05	8.02647e-05	0.000165188	5.00705e-05	1.59047e-05	6.17023	<0.001	12.6986	<0.001	3.8491	<0.001	1.22265	0.5-0.1	0.317646	<0.001	hypothetical protein	885
UYEDRAFT_03088	7.45813e-06	5.09917e-05	3.45437e-05	2.86275e-05	1.88613e-05	6.83706	<0.001	4.63168	<0.001	3.83843	<0.001	2.52896	<0.001	0.658853	<0.001	PAS domain S-box	1173
UYEDRAFT_01092	1.73445e-07	1.25905e-06	1.146e-06	6.63186e-07	6.11719e-07	7.2591	0.05-0.02	6.60728	0.05-0.02	3.82361	0.5-0.1	3.52688	0.5-0.1	0.922394	>0.5	Helix-turn-helix domain	141
UYEDRAFT_02184	6.07057e-06	3.24207e-05	3.48711e-05	2.32115e-05	1.37637e-05	5.34062	<0.001	5.74429	<0.001	3.82361	<0.001	2.26728	<0.001	0.592968	<0.001	Dienelactone hydrolase and related enzymes	711
UYEDRAFT_03161	3.98923e-06	7.55433e-06	1.12963e-05	1.52533e-05	2.06965e-05	1.89368	0.02-0.01	2.83169	<0.001	3.82361	<0.001	5.18808	<0.001	1.35686	0.01-0.001	UDP-glucose-4-epimerase GalE	987
UYEDRAFT_04803	6.9378e-07	3.30502e-06	1.63714e-06	2.65274e-06	5.60742e-06	4.76378	0.01-0.001	2.35974	0.5-0.1	3.82361	0.01-0.001	8.08242	<0.001	2.11382	0.01-0.001	hypothetical protein	315
UYEDRAFT_05034	6.9378e-07	2.04596e-06	1.96457e-06	2.65274e-06	1.42734e-05	2.94901	0.05-0.02	2.83169	0.1-0.05	3.82361	0.01-0.001	20.5734	<0.001	5.38063	<0.001	hypothetical protein	480
UYEDRAFT_05339	3.4689e-07	4.72145e-07	1.47343e-06	1.32637e-06	6.11719e-07	1.36108	>0.5	4.24754	0.05-0.02	3.82361	0.1-0.05	1.76344	0.5-0.1	0.461197	0.5-0.1	Cation/multidrug efflux pump	228
UYEDRAFT_06762	3.4689e-07	1.10167e-06	2.61943e-06	1.32637e-06	6.72891e-06	3.17586	0.5-0.1	7.55118	0.01-0.001	3.82361	0.1-0.05	19.3978	<0.001	5.07317	<0.001	hypothetical protein	171
UYEDRAFT_03949	6.13995e-05	0.000222695	0.000233457	0.000234547	0.000248664	3.62699	<0.001	3.80225	<0.001	3.82001	<0.001	4.04993	<0.001	1.06019	0.05-0.02	hypothetical protein	519
UYEDRAFT_03866	2.2201e-05	5.17786e-05	7.64546e-05	8.47772e-05	8.0543e-05	2.33227	<0.001	3.44375	<0.001	3.81863	<0.001	3.62791	<0.001	0.950054	0.5-0.1	Subtilisin-like serine proteases	2217
UYEDRAFT_02777	6.76435e-06	1.96727e-05	3.04508e-05	2.57537e-05	1.63125e-05	2.90829	<0.001	4.50166	<0.001	3.80727	<0.001	2.41154	<0.001	0.633404	<0.001	hypothetical protein	378
UYEDRAFT_03564	5.0299e-06	1.7312e-05	1.53891e-05	1.91219e-05	1.17246e-05	3.44181	<0.001	3.05953	<0.001	3.80163	<0.001	2.33098	<0.001	0.613152	<0.001	hypothetical protein	219
UYEDRAFT_05276	2.08134e-05	6.31101e-05	7.12157e-05	7.89191e-05	2.93625e-05	3.03219	<0.001	3.42163	<0.001	3.79175	<0.001	1.41075	0.01-0.001	0.372058	<0.001	Methylase involved in ubiquinone/menaquinone biosynthesis	666
UYEDRAFT_04120	8.4988e-06	2.91156e-05	2.50483e-05	3.21645e-05	4.3432e-05	3.42585	<0.001	2.94727	<0.001	3.78459	<0.001	5.11037	<0.001	1.35031	<0.001	Organic radical activating enzymes	627
UYEDRAFT_01643	2.5323e-05	0.000179573	0.000178121	9.56093e-05	0.000103279	7.09129	<0.001	7.03397	<0.001	3.7756	<0.001	4.07845	<0.001	1.08021	0.1-0.05	Photosynthetic reaction centre protein	1068
UYEDRAFT_02659	5.72368e-06	2.84861e-05	2.865e-05	2.15535e-05	7.54453e-06	4.97688	<0.001	5.00552	<0.001	3.76568	<0.001	1.31813	0.5-0.1	0.350037	<0.001	secondary thiamine-phosphate synthase enzyme	417
UYEDRAFT_06541	2.82715e-05	8.79764e-05	0.000105759	0.000106441	4.39418e-05	3.11184	<0.001	3.74084	<0.001	3.76496	<0.001	1.55428	<0.001	0.412827	<0.001	Polyphosphate:AMP phosphotransferase (EC 2.7.4.-)	876
UYEDRAFT_04662	4.61364e-05	0.000232768	0.000167152	0.000173644	0.000245095	5.04521	<0.001	3.623	<0.001	3.76372	<0.001	5.31241	<0.001	1.41148	<0.001	Uncharacterized protein with SCP/PR1 domains	546
UYEDRAFT_01624	7.80502e-06	2.48663e-05	3.11057e-05	2.91802e-05	1.34578e-05	3.18594	<0.001	3.98534	<0.001	3.73864	<0.001	1.72425	0.01-0.001	0.461197	<0.001	two component transcriptional regulator, winged helix family	678
UYEDRAFT_00973	4.85646e-06	1.60529e-05	2.14466e-05	1.81271e-05	1.75359e-05	3.30548	<0.001	4.41609	<0.001	3.73257	<0.001	3.61085	<0.001	0.967389	>0.5	hypothetical protein	738
UYEDRAFT_04154	7.80502e-06	2.04596e-05	2.53757e-05	2.90696e-05	1.26422e-05	2.62134	<0.001	3.2512	<0.001	3.72448	<0.001	1.61975	0.01-0.001	0.434893	<0.001	Uncharacterized protein conserved in cyanobacteria	582
UYEDRAFT_01901	4.16268e-06	1.43217e-05	1.80086e-05	1.54743e-05	7.44258e-06	3.44051	<0.001	4.3262	<0.001	3.7174	<0.001	1.78793	0.02-0.01	0.480963	<0.001	hypothetical protein	363
UYEDRAFT_03797	9.22727e-05	0.000222066	0.000280279	0.000342314	0.000247032	2.40662	<0.001	3.0375	<0.001	3.70981	<0.001	2.6772	<0.001	0.721654	<0.001	Protein of unknown function (DUF3181)	312
UYEDRAFT_00016	2.28947e-05	8.97076e-05	7.84191e-05	8.46667e-05	6.69832e-05	3.91826	<0.001	3.4252	<0.001	3.69809	<0.001	2.9257	<0.001	0.79114	<0.001	Predicted membrane protein	1014
UYEDRAFT_05059	3.4689e-06	1.57382e-05	1.73537e-05	1.28216e-05	1.70262e-05	4.53694	<0.001	5.00266	<0.001	3.69616	<0.001	4.90823	<0.001	1.32793	0.02-0.01	Domain of unknown function (DUF1772)	525
UYEDRAFT_02975	0.000137542	0.00493502	0.0025672	0.000507779	0.00211889	35.8801	<0.001	18.6649	<0.001	3.69182	<0.001	15.4054	<0.001	4.17286	<0.001	hypothetical protein	279
UYEDRAFT_06328	1.59569e-05	5.42967e-05	6.27026e-05	5.86919e-05	0.000415663	3.4027	<0.001	3.92949	<0.001	3.67815	<0.001	26.049	<0.001	7.08211	<0.001	Uncharacterized protein containing caspase domain	1848
UYEDRAFT_06714	6.81639e-05	0.000337741	0.000383255	0.000249468	0.000156906	4.95484	<0.001	5.62255	<0.001	3.65983	<0.001	2.30189	<0.001	0.628961	<0.001	Uncharacterized protein conserved in bacteria	267
UYEDRAFT_02148	0.000108403	0.000100567	0.00057038	0.00039548	1.42734e-05	0.927713	0.5-0.1	5.26166	<0.001	3.64823	<0.001	0.13167	<0.001	0.0360915	<0.001	Subtilisin-like serine proteases	1749
UYEDRAFT_02744	2.23744e-05	4.70572e-05	7.48174e-05	8.15718e-05	5.97445e-05	2.10317	<0.001	3.34388	<0.001	3.64577	<0.001	2.67022	<0.001	0.732416	<0.001	Thiol-disulfide isomerase and thioredoxins	591
UYEDRAFT_06673	0.000180209	0.000476395	0.00051701	0.000653459	0.000670138	2.64356	<0.001	2.86894	<0.001	3.62611	<0.001	3.71866	<0.001	1.02552	0.5-0.1	hypothetical protein	222
UYEDRAFT_00977	0.000234671	0.000614733	0.000783536	0.000849651	0.000867825	2.61955	<0.001	3.33887	<0.001	3.62061	<0.001	3.69805	<0.001	1.02139	0.5-0.1	diguanylate cyclase (GGDEF) domain	2445
UYEDRAFT_00965	9.53947e-06	5.41393e-05	5.2716e-05	3.44857e-05	1.13168e-05	5.6753	<0.001	5.52609	<0.001	3.61505	<0.001	1.18631	0.5-0.1	0.32816	<0.001	Uncharacterized low-complexity proteins	945
UYEDRAFT_02018	1.52632e-05	4.42243e-05	5.87734e-05	5.51549e-05	5.19961e-05	2.89745	<0.001	3.85067	<0.001	3.6136	<0.001	3.40664	<0.001	0.942728	0.5-0.1	Ferredoxin	297
UYEDRAFT_02971	1.561e-06	9.60029e-06	1.06414e-05	5.63708e-06	1.43754e-05	6.15007	<0.001	6.81704	<0.001	3.61119	<0.001	9.20906	<0.001	2.55015	<0.001	ATP-dependent Clp endopeptidase, proteolytic subunit ClpP	612
UYEDRAFT_03728	1.561e-06	6.29527e-06	9.49543e-06	5.63708e-06	4.28203e-06	4.03283	<0.001	6.08289	<0.001	3.61119	<0.001	2.74313	0.01-0.001	0.759619	0.5-0.1	hypothetical protein	159
UYEDRAFT_00736	0.000183158	0.00104612	0.000806129	0.000659207	0.000534744	5.71156	<0.001	4.40128	<0.001	3.59912	<0.001	2.91958	<0.001	0.811194	<0.001	hypothetical protein	510
UYEDRAFT_02669	1.49163e-05	5.38246e-05	5.8446e-05	5.36075e-05	9.31852e-05	3.60845	<0.001	3.91827	<0.001	3.5939	<0.001	6.24722	<0.001	1.73829	<0.001	Poly(3-hydroxybutyrate) depolymerase	1074
UYEDRAFT_01220	8.84569e-06	5.06769e-05	3.84728e-05	3.17224e-05	8.66602e-06	5.729	<0.001	4.34933	<0.001	3.5862	<0.001	0.979688	>0.5	0.273183	<0.001	4-hydroxybenzoate polyprenyltransferase and related prenyltransferases	939
UYEDRAFT_03389	4.14534e-05	0.00059632	0.000396516	0.000148443	9.26754e-05	14.3853	<0.001	9.56535	<0.001	3.58097	<0.001	2.23566	<0.001	0.624316	<0.001	Uncharacterized low-complexity proteins	549
UYEDRAFT_03153	3.64234e-06	8.97076e-06	1.08051e-05	1.30427e-05	7.34063e-06	2.46291	<0.001	2.96653	<0.001	3.58084	<0.001	2.01536	0.01-0.001	0.562817	<0.001	FOG: CheY-like receiver	444
UYEDRAFT_04649	3.9372e-05	0.000139912	0.000169935	0.000140706	0.000104706	3.5536	<0.001	4.31615	<0.001	3.57375	<0.001	2.6594	<0.001	0.744147	<0.001	Transcriptional regulators containing a DNA-binding HTH domain and an aminotransferase domain (MocR family) and their eukaryotic orthologs	1557
UYEDRAFT_04291	1.31818e-05	4.39095e-05	6.95786e-05	4.70862e-05	0.000141511	3.33107	<0.001	5.27837	<0.001	3.57206	<0.001	10.7353	<0.001	3.00536	<0.001	Bacterial transferase hexapeptide (six repeats)	726
UYEDRAFT_04165	9.85168e-05	0.000580581	0.000453488	0.00035182	9.17578e-05	5.89323	<0.001	4.60316	<0.001	3.57117	<0.001	0.931393	0.5-0.1	0.260809	<0.001	ABC-type sugar transport system, periplasmic component	1314
UYEDRAFT_00565	1.73445e-06	6.76742e-06	5.40257e-06	6.18973e-06	5.70938e-06	3.90177	<0.001	3.11486	<0.001	3.5687	<0.001	3.29175	<0.001	0.922394	>0.5	hypothetical protein	420
UYEDRAFT_03945	2.01196e-05	4.23357e-05	4.86231e-05	7.17346e-05	7.91156e-05	2.1042	<0.001	2.4167	<0.001	3.56541	<0.001	3.93226	<0.001	1.10289	0.1-0.05	methionine adenosyltransferase (EC 2.5.1.6)	1185
UYEDRAFT_00980	1.30084e-05	6.95628e-05	6.20477e-05	4.62019e-05	4.88356e-05	5.34754	<0.001	4.76983	<0.001	3.55171	<0.001	3.75416	<0.001	1.057	0.5-0.1	Molecular chaperone (small heat shock protein)	681
UYEDRAFT_05738	1.21411e-06	4.09193e-06	2.94686e-06	4.31071e-06	3.87422e-06	3.3703	0.01-0.001	2.42716	0.05-0.02	3.55049	<0.001	3.19098	0.01-0.001	0.898743	>0.5	hypothetical protein	591
UYEDRAFT_05456	6.07057e-06	1.85711e-05	2.42297e-05	2.1443e-05	4.07813e-06	3.05919	<0.001	3.99134	<0.001	3.53229	<0.001	0.671786	0.1-0.05	0.190184	<0.001	XisH protein	417
UYEDRAFT_04388	3.81579e-06	9.44291e-06	1.0314e-05	1.33742e-05	8.0543e-06	2.47469	<0.001	2.70298	<0.001	3.50497	<0.001	2.11078	0.01-0.001	0.602224	<0.001	hypothetical protein	510
UYEDRAFT_06018	4.16268e-06	0.000116148	8.51314e-05	1.45901e-05	7.95234e-06	27.9022	<0.001	20.4511	<0.001	3.50497	<0.001	1.91039	0.01-0.001	0.545051	<0.001	Putative cation transport regulator	204
UYEDRAFT_06019	7.11124e-06	0.000182091	0.000157329	2.48695e-05	1.49871e-05	25.606	<0.001	22.124	<0.001	3.4972	<0.001	2.10752	<0.001	0.602631	<0.001	hypothetical protein	345
UYEDRAFT_02560	3.29545e-06	1.66825e-05	1.89909e-05	1.14952e-05	1.0807e-05	5.06227	<0.001	5.76274	<0.001	3.4882	<0.001	3.27938	<0.001	0.940133	>0.5	Imidazolonepropionase and related amidohydrolases	1398
UYEDRAFT_02862	0.000117596	0.000263142	0.000328247	0.000409407	0.000175971	2.23769	<0.001	2.79132	<0.001	3.48148	<0.001	1.49641	<0.001	0.42982	<0.001	D-alanine-D-alanine ligase and related ATP-grasp enzymes	1911
UYEDRAFT_06107	1.90789e-06	8.34124e-06	1.0314e-05	6.63186e-06	3.67031e-06	4.37196	<0.001	5.40596	<0.001	3.47601	<0.001	1.92375	0.1-0.05	0.553437	0.01-0.001	hypothetical protein	366
UYEDRAFT_02477	3.76376e-05	0.000204911	0.000185488	0.000130758	7.54453e-05	5.44432	<0.001	4.92827	<0.001	3.47414	<0.001	2.00452	<0.001	0.576984	<0.001	parallel beta-helix repeat (two copies)	1737
UYEDRAFT_05715	4.33612e-06	1.16463e-05	1.35883e-05	1.50322e-05	1.26422e-05	2.68587	<0.001	3.13374	<0.001	3.46674	<0.001	2.91555	<0.001	0.841007	0.5-0.1	lipid kinase, YegS/Rv2252/BmrU family	900
UYEDRAFT_01494	3.67703e-05	0.000134404	0.000132117	0.000127111	0.000114901	3.65523	<0.001	3.59304	<0.001	3.45688	<0.001	3.12483	<0.001	0.903947	0.02-0.01	PAS domain S-box	1683
UYEDRAFT_06123	3.95455e-05	3.06895e-05	0.000100848	0.000136506	2.34492e-06	0.776055	0.01-0.001	2.55018	<0.001	3.45187	<0.001	0.0592969	<0.001	0.0171782	<0.001	hypothetical protein	255
UYEDRAFT_06784	6.57356e-05	0.000288009	0.000287646	0.000226699	0.000111537	4.38132	<0.001	4.3758	<0.001	3.44865	<0.001	1.69675	<0.001	0.492004	<0.001	Predicted membrane protein	507
UYEDRAFT_03729	4.47488e-05	0.000124646	0.000132772	0.00015408	8.99227e-05	2.78547	<0.001	2.96706	<0.001	3.44322	<0.001	2.0095	<0.001	0.58361	<0.001	Adenosine deaminase	1047
UYEDRAFT_00267	7.54486e-05	0.000229463	0.000272748	0.000256984	0.000214713	3.04131	<0.001	3.61502	<0.001	3.40609	<0.001	2.84582	<0.001	0.835511	<0.001	Periplasmic serine proteases (ClpP class)	894
UYEDRAFT_03087	1.47428e-05	8.90781e-05	6.61406e-05	5.00705e-05	4.38398e-05	6.04213	<0.001	4.48629	<0.001	3.39626	<0.001	2.97364	<0.001	0.875562	0.05-0.02	hypothetical protein	255
UYEDRAFT_03844	1.14474e-05	2.64401e-05	3.60171e-05	3.86858e-05	1.10109e-05	2.30971	<0.001	3.14632	<0.001	3.37945	<0.001	0.961875	>0.5	0.284625	<0.001	Domain of unknown function (DUF4351)	891
UYEDRAFT_03539	1.73445e-06	6.76742e-06	7.36714e-06	5.85814e-06	3.2625e-06	3.90177	<0.001	4.24754	<0.001	3.37752	<0.001	1.881	0.1-0.05	0.556917	0.01-0.001	Predicted transcriptional regulators	537
UYEDRAFT_01495	0.000429276	0.00180202	0.00170934	0.00143547	0.00104889	4.19781	<0.001	3.98191	<0.001	3.34392	<0.001	2.4434	<0.001	0.730699	<0.001	two component transcriptional regulator, LuxR family	720
UYEDRAFT_00626	1.4049e-05	3.2578e-05	3.7818e-05	4.69757e-05	5.17922e-05	2.31888	<0.001	2.69186	<0.001	3.34369	<0.001	3.68653	<0.001	1.10253	0.5-0.1	ATPase, P-type (transporting), HAD superfamily, subfamily IC/heavy metal translocating P-type ATPase	2298
UYEDRAFT_00878	2.16806e-05	5.79165e-05	7.35077e-05	7.23978e-05	2.87508e-05	2.67135	<0.001	3.39048	<0.001	3.33928	<0.001	1.32611	0.01-0.001	0.397122	<0.001	Dehydrogenases with different specificities (related to short-chain alcohol dehydrogenases)	699
UYEDRAFT_04006	1.561e-06	2.04596e-06	5.40257e-06	5.19496e-06	8.15625e-07	1.31067	>0.5	3.46096	<0.001	3.32796	<0.001	0.5225	0.5-0.1	0.157003	<0.001	hypothetical protein	156
UYEDRAFT_05900	2.42823e-06	6.61004e-06	9.00428e-06	8.06876e-06	3.2625e-06	2.72216	<0.001	3.70817	<0.001	3.3229	<0.001	1.34357	0.5-0.1	0.404337	<0.001	hypothetical protein	336
UYEDRAFT_03386	2.94856e-05	4.39095e-05	7.53086e-05	9.78199e-05	7.66688e-05	1.48918	<0.001	2.55407	<0.001	3.31754	<0.001	2.60021	<0.001	0.783775	<0.001	PAS domain S-box	1323
UYEDRAFT_00780	1.64773e-05	0.000107807	0.000182378	5.41602e-05	1.63125e-05	6.54274	<0.001	11.0684	<0.001	3.28696	<0.001	0.99	>0.5	0.30119	<0.001	hypothetical protein	843
UYEDRAFT_01308	4.14534e-05	0.000205698	0.000185488	0.000134627	0.00032156	4.96216	<0.001	4.47463	<0.001	3.24767	<0.001	7.75716	<0.001	2.38853	<0.001	hypothetical protein	324
UYEDRAFT_04153	3.64234e-06	8.18385e-06	1.09689e-05	1.18268e-05	6.01524e-06	2.24686	0.01-0.001	3.01148	<0.001	3.24703	<0.001	1.65147	0.05-0.02	0.50861	<0.001	hypothetical protein	210
UYEDRAFT_06573	2.94856e-06	1.11741e-05	1.04777e-05	9.50566e-06	4.18008e-06	3.78968	<0.001	3.5535	<0.001	3.22383	<0.001	1.41767	0.5-0.1	0.439746	<0.001	hypothetical protein	570
UYEDRAFT_00505	0.000174659	0.000332862	0.000465767	0.000563045	0.000212674	1.90578	<0.001	2.66672	<0.001	3.22368	<0.001	1.21765	<0.001	0.377722	<0.001	Uncharacterized protein conserved in bacteria	2790
UYEDRAFT_05744	1.45694e-05	2.69123e-05	4.71497e-05	4.67546e-05	1.69242e-05	1.84718	<0.001	3.23622	<0.001	3.2091	<0.001	1.16163	0.5-0.1	0.36198	<0.001	hypothetical protein	669
UYEDRAFT_02494	1.17943e-05	3.74569e-05	3.8964e-05	3.78016e-05	3.20133e-05	3.17586	<0.001	3.30364	<0.001	3.20508	<0.001	2.71431	<0.001	0.846877	0.05-0.02	hypothetical protein	288
UYEDRAFT_04894	1.61304e-05	5.09917e-05	4.87868e-05	5.15074e-05	4.71023e-05	3.16122	<0.001	3.02453	<0.001	3.19319	<0.001	2.9201	<0.001	0.914477	0.5-0.1	hypothetical protein	600
UYEDRAFT_00095	5.20335e-07	1.57382e-06	2.12829e-06	1.65796e-06	1.5293e-06	3.02462	0.1-0.05	4.09022	0.02-0.01	3.18634	0.1-0.05	2.93906	0.1-0.05	0.922394	>0.5	4Fe-4S dicluster domain	342
UYEDRAFT_02664	2.77512e-06	6.9248e-06	9.98657e-06	8.84248e-06	1.34578e-05	2.49532	0.01-0.001	3.59861	<0.001	3.18634	<0.001	4.84945	<0.001	1.52195	0.01-0.001	Response regulators consisting of a CheY-like receiver domain and a winged-helix DNA-binding domain	753
UYEDRAFT_02695	1.38756e-06	1.03872e-05	4.74771e-06	4.42124e-06	3.46641e-06	7.48595	<0.001	3.42163	0.01-0.001	3.18634	0.01-0.001	2.4982	0.02-0.01	0.784035	0.5-0.1	NAD(P)-dependent nickel-iron dehydrogenase diaphorase component subunit HoxE	522
UYEDRAFT_02933	1.73445e-07	1.10167e-06	8.18571e-07	5.52655e-07	1.63125e-06	6.35171	0.05-0.02	4.71949	0.5-0.1	3.18634	0.5-0.1	9.405	0.01-0.001	2.95166	0.05-0.02	transcriptional regulator, HxlR family	219
UYEDRAFT_02938	1.73445e-07	1.10167e-06	3.27428e-07	5.52655e-07	5.09766e-07	6.35171	0.05-0.02	1.88779	>0.5	3.18634	0.5-0.1	2.93906	0.5-0.1	0.922394	>0.5	hypothetical protein	177
UYEDRAFT_03429	1.73445e-07	1.10167e-06	1.47343e-06	5.52655e-07	4.18008e-06	6.35171	0.05-0.02	8.49508	0.02-0.01	3.18634	0.5-0.1	24.1003	<0.001	7.56363	<0.001	TonB-dependent siderophore receptor	2565
UYEDRAFT_03541	5.20335e-07	2.20335e-06	3.11057e-06	1.65796e-06	1.32539e-06	4.23447	0.02-0.01	5.97802	0.01-0.001	3.18634	0.1-0.05	2.54719	0.5-0.1	0.799408	>0.5	hypothetical protein	126
UYEDRAFT_04480	3.4689e-07	6.29527e-07	1.96457e-06	1.10531e-06	2.44688e-06	1.81477	0.5-0.1	5.66338	0.02-0.01	3.18634	0.5-0.1	7.05375	0.01-0.001	2.21375	0.05-0.02	hypothetical protein	240
UYEDRAFT_05920	1.73445e-07	7.86909e-07	1.47343e-06	5.52655e-07	3.05859e-07	4.53694	0.5-0.1	8.49508	0.02-0.01	3.18634	0.5-0.1	1.76344	>0.5	0.553437	0.5-0.1	hypothetical protein	171
UYEDRAFT_04097	2.56699e-05	0.000109223	0.000100029	8.14613e-05	6.23953e-05	4.25491	<0.001	3.89677	<0.001	3.17342	<0.001	2.43068	<0.001	0.76595	<0.001	hypothetical protein	381
UYEDRAFT_01487	4.33612e-06	2.65975e-05	1.99731e-05	1.37058e-05	7.23867e-06	6.13394	<0.001	4.60622	<0.001	3.16085	<0.001	1.66939	0.05-0.02	0.528145	<0.001	hypothetical protein	183
UYEDRAFT_04516	4.16268e-06	1.25905e-05	1.11326e-05	1.31532e-05	7.54453e-06	3.02462	<0.001	2.67438	<0.001	3.15979	<0.001	1.81242	0.02-0.01	0.57359	<0.001	hypothetical protein	168
UYEDRAFT_00979	1.4049e-05	5.63427e-05	4.50214e-05	4.43229e-05	4.65926e-05	4.01043	<0.001	3.20459	<0.001	3.15487	<0.001	3.31642	<0.001	1.05121	0.5-0.1	Sporulation and spore germination	825
UYEDRAFT_00776	1.80383e-05	5.7287e-05	7.64546e-05	5.67024e-05	4.72043e-05	3.17586	<0.001	4.23846	<0.001	3.14345	<0.001	2.6169	<0.001	0.832492	0.01-0.001	Methylase involved in ubiquinone/menaquinone biosynthesis	645
UYEDRAFT_02125	0.000123146	0.000432013	0.000440391	0.000387079	0.000288323	3.50814	<0.001	3.57617	<0.001	3.14326	<0.001	2.34132	<0.001	0.744869	<0.001	Bacterial protein of unknown function (DUF937)	525
UYEDRAFT_04930	1.37022e-05	3.36797e-05	4.02737e-05	4.29965e-05	2.47746e-05	2.45799	<0.001	2.93922	<0.001	3.13794	<0.001	1.80808	<0.001	0.5762	<0.001	Dehydrogenases (flavoproteins)	1554
UYEDRAFT_03038	2.25478e-06	7.71171e-06	6.876e-06	7.07398e-06	4.42477e-05	3.42015	<0.001	3.04951	<0.001	3.13732	<0.001	19.6239	<0.001	6.25499	<0.001	Sugar diacid utilization regulator	1224
UYEDRAFT_01771	8.15191e-06	2.81713e-05	1.719e-05	2.55327e-05	3.56836e-06	3.45579	<0.001	2.10871	<0.001	3.13211	<0.001	0.437733	<0.001	0.139757	<0.001	3' terminal RNA ribose 2'-O-methyltransferase Hen1	1389
UYEDRAFT_01387	1.19677e-05	2.64401e-05	2.9796e-05	3.73595e-05	2.35512e-05	2.20929	<0.001	2.4897	<0.001	3.12169	<0.001	1.96789	<0.001	0.630394	<0.001	Uncharacterized protein conserved in cyanobacteria	723
UYEDRAFT_01075	7.92644e-05	0.000139126	0.000270456	0.000247147	0.000224399	1.75521	<0.001	3.41207	<0.001	3.11801	<0.001	2.83102	<0.001	0.907956	0.01-0.001	Uncharacterized conserved protein	900
UYEDRAFT_04166	5.91447e-05	0.000280297	0.000221505	0.000184255	4.94473e-05	4.73917	<0.001	3.74514	<0.001	3.11533	<0.001	0.836038	0.02-0.01	0.268363	<0.001	ABC-type sugar transport systems, permease components	912
UYEDRAFT_01475	2.60167e-05	0.000132988	0.000109361	8.09087e-05	5.08746e-05	5.11162	<0.001	4.20349	<0.001	3.10987	<0.001	1.95546	<0.001	0.628791	<0.001	Protein of unknown function (DUF2808)	579
UYEDRAFT_01653	0.0135376	0.129621	0.0616017	0.0420628	0.0596833	9.57494	<0.001	4.55043	<0.001	3.10712	<0.001	4.40872	<0.001	1.41891	<0.001	hypothetical protein	267
UYEDRAFT_00690	5.74103e-05	0.000195468	0.000201369	0.000178065	7.94215e-05	3.40476	<0.001	3.50753	<0.001	3.10163	<0.001	1.3834	<0.001	0.446024	<0.001	Protein-arginine deiminase (PAD)/Protein-arginine deiminase (PAD) middle domain	2001
UYEDRAFT_03126	1.21411e-06	3.77716e-06	4.42028e-06	3.75805e-06	1.93711e-06	3.11104	0.01-0.001	3.64075	0.01-0.001	3.0953	0.01-0.001	1.59549	0.5-0.1	0.515456	0.02-0.01	hypothetical protein	345
UYEDRAFT_01133	2.25478e-06	8.656e-06	1.11326e-05	6.96345e-06	4.28203e-06	3.83895	<0.001	4.93731	<0.001	3.0883	<0.001	1.89909	0.05-0.02	0.61493	0.02-0.01	Transposase and inactivated derivatives	387
UYEDRAFT_01183	2.25478e-06	7.71171e-06	6.22114e-06	6.96345e-06	2.75273e-06	3.42015	<0.001	2.75908	<0.001	3.0883	<0.001	1.22084	>0.5	0.395312	<0.001	Uncharacterized conserved protein	417
UYEDRAFT_03704	4.16268e-06	9.75767e-06	9.98657e-06	1.28216e-05	8.15625e-07	2.34408	<0.001	2.39907	<0.001	3.08013	<0.001	0.195938	<0.001	0.0636134	<0.001	hypothetical protein	378
UYEDRAFT_03642	0.000219061	0.000293202	0.000456435	0.00067446	0.000185249	1.33845	<0.001	2.0836	<0.001	3.07887	<0.001	0.84565	<0.001	0.274663	<0.001	Glycosyltransferase	1128
UYEDRAFT_01249	1.57835e-05	2.58106e-05	4.37117e-05	4.85231e-05	4.08832e-05	1.63529	<0.001	2.76946	<0.001	3.07429	<0.001	2.59025	<0.001	0.842552	0.02-0.01	Esterase/lipase	1005
UYEDRAFT_00077	1.78648e-05	4.67424e-05	4.60037e-05	5.47128e-05	6.41285e-05	2.61645	<0.001	2.5751	<0.001	3.0626	<0.001	3.58965	<0.001	1.17209	0.01-0.001	nitrogenase molybdenum-iron cofactor biosynthesis protein NifN	1326
UYEDRAFT_04692	1.83852e-05	5.17786e-05	5.02603e-05	5.62603e-05	3.9252e-05	2.81633	<0.001	2.73374	<0.001	3.06009	<0.001	2.13498	<0.001	0.697685	<0.001	Uncharacterized protein conserved in bacteria	600
UYEDRAFT_00372	4.94318e-05	0.000141801	0.000130644	0.000150101	0.000102259	2.86862	<0.001	2.64291	<0.001	3.03653	<0.001	2.06869	<0.001	0.681268	<0.001	RND family efflux transporter, MFP subunit	1506
UYEDRAFT_05808	6.59091e-06	3.88733e-05	3.37251e-05	2.00061e-05	1.11129e-05	5.89802	<0.001	5.11692	<0.001	3.03541	<0.001	1.68609	0.01-0.001	0.555475	<0.001	hypothetical protein	270
UYEDRAFT_00381	7.80502e-06	2.29777e-05	2.14466e-05	2.36536e-05	2.14102e-05	2.94397	<0.001	2.74779	<0.001	3.03056	<0.001	2.74313	<0.001	0.905153	0.5-0.1	SnoaL-like domain	426
UYEDRAFT_04929	1.26615e-05	2.86435e-05	3.84728e-05	3.83542e-05	2.76293e-05	2.26225	<0.001	3.03857	<0.001	3.02921	<0.001	2.18215	<0.001	0.720371	<0.001	hypothetical protein	336
UYEDRAFT_02193	4.00658e-05	0.000141958	0.000117219	0.000121363	0.000106847	3.54313	<0.001	2.92567	<0.001	3.02909	<0.001	2.66679	<0.001	0.880391	0.01-0.001	hypothetical protein	975
UYEDRAFT_01718	6.69498e-05	0.000144949	0.000214302	0.000202493	0.000293319	2.16504	<0.001	3.20094	<0.001	3.02455	<0.001	4.38118	<0.001	1.44854	<0.001	Alpha/beta hydrolase of unknown function (DUF1400)	552
UYEDRAFT_06149	9.19258e-06	1.85711e-05	2.65217e-05	2.77433e-05	1.79438e-05	2.02022	<0.001	2.88512	<0.001	3.01801	<0.001	1.95198	<0.001	0.646779	<0.001	Ubiquinone biosynthesis hydroxylase, UbiH/UbiF/VisC/COQ6 family	1287
UYEDRAFT_02981	2.60167e-06	5.03622e-06	5.56628e-06	7.8477e-06	4.18008e-06	1.93576	0.05-0.02	2.1395	0.02-0.01	3.0164	<0.001	1.60669	0.5-0.1	0.53265	0.01-0.001	Predicted periplasmic or secreted lipoprotein	225
UYEDRAFT_02112	1.19677e-05	1.96727e-05	2.57031e-05	3.60331e-05	4.10871e-05	1.64382	<0.001	2.14771	<0.001	3.01086	<0.001	3.43317	<0.001	1.14026	0.1-0.05	Glycerophosphoryl diester phosphodiesterase	981
UYEDRAFT_05320	1.21411e-06	8.34124e-06	5.73e-06	3.64752e-06	1.7332e-06	6.87022	<0.001	4.71949	<0.001	3.00426	0.01-0.001	1.42754	0.5-0.1	0.475173	0.02-0.01	AraC-type DNA-binding domain-containing proteins	360
UYEDRAFT_00689	1.75179e-05	4.89457e-05	5.20611e-05	5.25022e-05	3.76207e-05	2.79403	<0.001	2.97187	<0.001	2.99705	<0.001	2.14755	<0.001	0.716555	<0.001	Protein of unknown function (DUF433)	375
UYEDRAFT_06715	0.000345502	0.00119469	0.00132641	0.0010349	0.000732635	3.45782	<0.001	3.83908	<0.001	2.99535	<0.001	2.12049	<0.001	0.707928	<0.001	guanylate kinase (EC 2.7.4.8)	600
UYEDRAFT_00237	0.000159743	0.000220807	0.000436626	0.000477715	0.000247848	1.38226	<0.001	2.73331	<0.001	2.99052	<0.001	1.55154	<0.001	0.51882	<0.001	RNA polymerase sigma factor, cyanobacterial RpoD-like family	957
UYEDRAFT_04637	3.81579e-06	9.12814e-06	1.34246e-05	1.13847e-05	9.68555e-06	2.3922	<0.001	3.51816	<0.001	2.98357	<0.001	2.53828	<0.001	0.850752	0.5-0.1	hypothetical protein	342
UYEDRAFT_00003	6.72967e-05	0.00034986	0.000280115	0.000200282	0.000128155	5.19877	<0.001	4.16239	<0.001	2.97611	<0.001	1.90433	<0.001	0.639873	<0.001	Transposase and inactivated derivatives	750
UYEDRAFT_04507	1.04067e-06	3.61978e-06	3.11057e-06	3.09487e-06	2.34492e-06	3.47832	0.01-0.001	2.98901	0.02-0.01	2.97392	0.02-0.01	2.25328	0.1-0.05	0.757681	0.5-0.1	hypothetical protein	123
UYEDRAFT_00459	0.000350879	0.00062276	0.000877508	0.00104275	0.000814606	1.77486	<0.001	2.50088	<0.001	2.97182	<0.001	2.32161	<0.001	0.78121	<0.001	RNA polymerase sigma factor, cyanobacterial RpoD-like family	1179
UYEDRAFT_01517	7.11124e-06	3.33649e-05	2.43934e-05	2.11114e-05	2.41629e-05	4.69186	<0.001	3.43026	<0.001	2.96874	<0.001	3.39784	<0.001	1.14454	0.5-0.1	Acetoacetate decarboxylase	645
UYEDRAFT_05395	2.94856e-06	1.68399e-05	1.8336e-05	8.73195e-06	1.5293e-06	5.7112	<0.001	6.21862	<0.001	2.96142	<0.001	0.518658	0.1-0.05	0.175138	<0.001	NADPH-glutathione reductase (EC 1.8.1.7)	1341
UYEDRAFT_02088	9.71292e-06	3.91881e-05	2.22651e-05	2.8738e-05	2.49785e-05	4.03463	<0.001	2.29232	<0.001	2.95874	<0.001	2.57168	<0.001	0.869179	0.5-0.1	Response regulator containing CheY-like receiver, AAA-type ATPase, and DNA-binding domains	405
UYEDRAFT_04709	8.67225e-06	2.61254e-05	2.57031e-05	2.56432e-05	1.62105e-05	3.01253	<0.001	2.96384	<0.001	2.95692	<0.001	1.86924	<0.001	0.632158	<0.001	Uncharacterized low-complexity proteins	498
UYEDRAFT_02378	6.59091e-06	1.68399e-05	1.88271e-05	1.93429e-05	1.3152e-05	2.55501	<0.001	2.85653	<0.001	2.93479	<0.001	1.99547	<0.001	0.679936	<0.001	Predicted P-loop ATPase	1623
UYEDRAFT_01382	1.00598e-05	2.07744e-05	1.96457e-05	2.95118e-05	1.76379e-05	2.06509	<0.001	1.95289	<0.001	2.93363	<0.001	1.7533	<0.001	0.597656	<0.001	Uncharacterized membrane protein	474
UYEDRAFT_03050	7.8744e-05	0.000213724	0.000224616	0.000230899	0.000136515	2.71417	<0.001	2.85248	<0.001	2.93228	<0.001	1.73366	<0.001	0.591233	<0.001	hypothetical protein	282
UYEDRAFT_02835	5.0299e-06	1.21184e-05	1.34246e-05	1.47006e-05	6.93281e-06	2.40927	<0.001	2.66895	<0.001	2.92264	<0.001	1.37832	0.5-0.1	0.4716	<0.001	hypothetical protein	213
UYEDRAFT_02698	4.16268e-06	1.69972e-05	1.52254e-05	1.21584e-05	2.03906e-05	4.08324	<0.001	3.6576	<0.001	2.92081	<0.001	4.89844	<0.001	1.67708	<0.001	pyruvate:ferredoxin (flavodoxin) oxidoreductase, homodimeric	3648
UYEDRAFT_03249	1.64773e-05	1.65251e-05	5.89371e-05	4.79704e-05	3.16055e-06	1.0029	>0.5	3.57687	<0.001	2.91131	<0.001	0.191813	<0.001	0.0658853	<0.001	TPR repeat	1665
UYEDRAFT_02454	2.80981e-05	4.6585e-05	4.9278e-05	8.17929e-05	3.74168e-05	1.65794	<0.001	1.75378	<0.001	2.91098	<0.001	1.33165	0.01-0.001	0.457458	<0.001	Uncharacterized conserved protein	762
UYEDRAFT_03845	5.37679e-06	1.29053e-05	1.57166e-05	1.55849e-05	4.18008e-06	2.40019	<0.001	2.92304	<0.001	2.89854	<0.001	0.777429	0.5-0.1	0.268214	<0.001	Domain of unknown function (DUF4351)	234
UYEDRAFT_01396	1.92524e-05	6.04346e-05	6.303e-05	5.5376e-05	4.72043e-05	3.13907	<0.001	3.27388	<0.001	2.87632	<0.001	2.45187	<0.001	0.852432	0.02-0.01	hypothetical protein	372
UYEDRAFT_01745	1.59569e-05	4.34374e-05	4.55126e-05	4.58703e-05	3.53777e-05	2.72216	<0.001	2.85221	<0.001	2.87463	<0.001	2.21708	<0.001	0.771255	<0.001	Haemolytic domain	291
UYEDRAFT_02639	5.30742e-05	0.00015266	0.00019482	0.000152312	7.92176e-05	2.87636	<0.001	3.67071	<0.001	2.86979	<0.001	1.49258	<0.001	0.520102	<0.001	Lignostilbene-alpha,beta-dioxygenase and related enzymes	1407
UYEDRAFT_00663	6.9378e-07	5.66574e-06	1.30971e-06	1.98956e-06	8.15625e-07	8.16649	<0.001	1.88779	0.5-0.1	2.86771	0.05-0.02	1.17563	>0.5	0.409953	0.05-0.02	Outer membrane receptor for monomeric catechols	258
UYEDRAFT_05253	3.4689e-07	9.44291e-07	1.47343e-06	9.94779e-07	2.03906e-07	2.72216	0.5-0.1	4.24754	0.05-0.02	2.86771	0.5-0.1	0.587813	>0.5	0.204977	0.05-0.02	hypothetical protein	354
UYEDRAFT_06038	3.4689e-07	3.14764e-07	9.82285e-07	9.94779e-07	7.13672e-07	0.907387	>0.5	2.83169	0.5-0.1	2.86771	0.5-0.1	2.05734	0.5-0.1	0.717418	>0.5	hypothetical protein	315
UYEDRAFT_06083	1.38756e-06	3.30502e-06	3.11057e-06	3.97911e-06	1.32539e-06	2.38189	0.05-0.02	2.24176	0.05-0.02	2.86771	0.01-0.001	0.955195	>0.5	0.333087	<0.001	Protein of unknown function (DUF3574)	444
UYEDRAFT_04818	3.4689e-05	0.000107807	0.000133755	9.89252e-05	8.85973e-05	3.1078	<0.001	3.85582	<0.001	2.85177	<0.001	2.55405	<0.001	0.895599	0.05-0.02	Spermidine synthase	660
UYEDRAFT_01093	6.24402e-06	1.54234e-05	1.91546e-05	1.77955e-05	1.32539e-05	2.47011	<0.001	3.06767	<0.001	2.85	<0.001	2.12266	<0.001	0.744791	0.02-0.01	Protein of unknown function (DUF760)	255
UYEDRAFT_04009	2.94856e-06	7.86909e-06	6.05743e-06	8.40035e-06	5.91328e-06	2.66879	<0.001	2.05436	0.02-0.01	2.84896	<0.001	2.00548	0.02-0.01	0.703933	0.05-0.02	Predicted membrane protein	531
UYEDRAFT_04537	4.50957e-06	1.55808e-05	1.29334e-05	1.28216e-05	1.305e-05	3.45505	<0.001	2.868	<0.001	2.8432	<0.001	2.89385	<0.001	1.01781	>0.5	hypothetical protein	492
UYEDRAFT_02312	3.45156e-05	7.31825e-05	0.000126879	9.8041e-05	0.00013835	2.12028	<0.001	3.67598	<0.001	2.84049	<0.001	4.00835	<0.001	1.41115	<0.001	ferrochelatase (EC 4.99.1.1)	1119
UYEDRAFT_04351	2.51495e-05	6.27953e-05	6.25388e-05	7.1403e-05	5.28117e-05	2.49688	<0.001	2.48668	<0.001	2.83914	<0.001	2.09991	<0.001	0.739629	<0.001	deoxyguanosinetriphosphate triphosphohydrolase, putative	1365
UYEDRAFT_02201	8.84569e-06	2.21908e-05	2.292e-05	2.50905e-05	1.67203e-05	2.50866	<0.001	2.59109	<0.001	2.83647	<0.001	1.89022	<0.001	0.666399	<0.001	Predicted dioxygenase of extradiol dioxygenase family	432
UYEDRAFT_02576	1.561e-06	2.83287e-06	3.438e-06	4.42124e-06	4.68984e-06	1.81477	0.5-0.1	2.20243	0.05-0.02	2.8323	0.01-0.001	3.00438	0.01-0.001	1.06075	>0.5	Transposase DDE domain	519
UYEDRAFT_06365	1.561e-06	5.03622e-06	4.584e-06	4.42124e-06	3.2625e-06	3.22627	0.01-0.001	2.93657	0.01-0.001	2.8323	0.01-0.001	2.09	0.05-0.02	0.737916	0.5-0.1	Uncharacterized conserved protein, contains double-stranded beta-helix domain	345
UYEDRAFT_02177	6.27871e-05	0.000443345	0.00034822	0.000177623	6.58617e-05	7.06108	<0.001	5.54605	<0.001	2.82898	<0.001	1.04897	0.5-0.1	0.370795	<0.001	hypothetical protein	750
UYEDRAFT_04357	2.35885e-05	5.50836e-05	7.5636e-05	6.66502e-05	5.69918e-05	2.33519	<0.001	3.20647	<0.001	2.82553	<0.001	2.41608	<0.001	0.855089	0.01-0.001	riboflavin synthase alpha chain (EC 2.5.1.9)	681
UYEDRAFT_01238	2.72309e-05	0.000101826	8.72597e-05	7.67085e-05	7.26926e-05	3.73936	<0.001	3.20444	<0.001	2.81697	<0.001	2.66949	<0.001	0.947647	0.5-0.1	putative HD superfamily hydrolase of NAD metabolism	597
UYEDRAFT_02684	6.76435e-06	2.23482e-05	2.0628e-05	1.90113e-05	1.98809e-05	3.30382	<0.001	3.04951	<0.001	2.81052	<0.001	2.93906	<0.001	1.04574	>0.5	hypothetical protein	357
UYEDRAFT_00460	6.86842e-05	0.000134876	0.000196293	0.000192987	0.000186268	1.96371	<0.001	2.85791	<0.001	2.80977	<0.001	2.71195	<0.001	0.965186	0.5-0.1	Acetyltransferases	513
UYEDRAFT_06761	1.73445e-06	3.77716e-06	8.022e-06	4.86336e-06	2.42648e-05	2.17773	0.05-0.02	4.6251	<0.001	2.80398	0.01-0.001	13.9899	<0.001	4.98932	<0.001	Domain of unknown function (DUF4383)	486
UYEDRAFT_06307	9.19258e-06	2.75418e-05	2.16103e-05	2.57537e-05	3.7009e-05	2.99609	<0.001	2.35084	<0.001	2.80157	<0.001	4.02596	<0.001	1.43704	<0.001	TPR repeat	345
UYEDRAFT_02102	4.68301e-05	7.60154e-05	9.72463e-05	0.000130869	9.54281e-05	1.62322	<0.001	2.07657	<0.001	2.79454	<0.001	2.03775	<0.001	0.72919	<0.001	Predicted hydrolases or acyltransferases (alpha/beta hydrolase superfamily)	861
UYEDRAFT_02185	4.50957e-06	2.25056e-05	2.04643e-05	1.26005e-05	1.16227e-05	4.99063	<0.001	4.53797	<0.001	2.79418	<0.001	2.57733	<0.001	0.922394	>0.5	Putative enzyme of poly-gamma-glutamate biosynthesis (capsule formation)	1008
UYEDRAFT_04349	2.25478e-06	2.36073e-06	4.74771e-06	6.30026e-06	1.2948e-05	1.04699	>0.5	2.10562	0.05-0.02	2.79418	<0.001	5.74248	<0.001	2.05516	<0.001	Uncharacterized protein conserved in bacteria	525
UYEDRAFT_03523	4.68301e-06	7.86909e-06	1.146e-05	1.30427e-05	9.7875e-06	1.68035	0.05-0.02	2.44714	<0.001	2.7851	<0.001	2.09	<0.001	0.750423	0.05-0.02	Predicted acetyltransferase	816
UYEDRAFT_06364	1.90789e-06	6.76742e-06	4.74771e-06	5.30549e-06	5.81133e-06	3.54706	<0.001	2.48846	0.01-0.001	2.78081	0.01-0.001	3.04594	<0.001	1.09534	>0.5	YwiC-like protein	813
UYEDRAFT_05161	3.38218e-05	8.82912e-05	9.9702e-05	9.37303e-05	6.66774e-05	2.61048	<0.001	2.94786	<0.001	2.7713	<0.001	1.97143	<0.001	0.711375	<0.001	2TM domain	504
UYEDRAFT_02605	1.47428e-05	1.62103e-05	3.12694e-05	4.07859e-05	3.05859e-06	1.09954	>0.5	2.12099	<0.001	2.76649	<0.001	0.207463	<0.001	0.0749914	<0.001	hypothetical protein	564
UYEDRAFT_00988	3.12201e-06	6.29527e-06	1.58803e-05	8.62141e-06	8.15625e-06	2.01642	0.02-0.01	5.08656	<0.001	2.7615	<0.001	2.6125	<0.001	0.946046	>0.5	Uncharacterized conserved protein	483
UYEDRAFT_02302	1.561e-06	3.4624e-06	3.76543e-06	4.31071e-06	3.36445e-06	2.21806	0.05-0.02	2.41218	0.05-0.02	2.7615	0.01-0.001	2.15531	0.05-0.02	0.780488	0.5-0.1	Uncharacterized protein conserved in bacteria	288
UYEDRAFT_02896	5.20335e-06	1.02298e-05	1.6044e-05	1.4369e-05	1.12148e-05	1.96601	0.01-0.001	3.0834	<0.001	2.7615	<0.001	2.15531	<0.001	0.780488	0.1-0.05	Uncharacterized low-complexity proteins	618
UYEDRAFT_06417	3.72907e-05	9.83636e-05	0.00014194	0.000102904	6.97359e-05	2.63775	<0.001	3.80632	<0.001	2.75952	<0.001	1.87006	<0.001	0.677678	<0.001	hypothetical protein	192
UYEDRAFT_03123	7.97847e-06	1.27479e-05	2.48846e-05	2.19957e-05	3.01781e-05	1.59779	0.02-0.01	3.11896	<0.001	2.75688	<0.001	3.78245	<0.001	1.372	<0.001	Domain of unknown function (DUF4126)	591
UYEDRAFT_06376	5.0299e-06	1.16463e-05	1.27697e-05	1.38164e-05	9.07383e-06	2.3154	<0.001	2.53876	<0.001	2.74685	<0.001	1.80398	0.01-0.001	0.656745	0.01-0.001	Arabinose efflux permease	1275
UYEDRAFT_04152	4.50957e-06	1.21184e-05	1.21149e-05	1.23795e-05	3.56836e-06	2.68726	<0.001	2.68648	<0.001	2.74515	<0.001	0.791286	0.5-0.1	0.288248	<0.001	Cytotoxic translational repressor of toxin-antitoxin stability system	267
UYEDRAFT_03315	4.16268e-06	8.18385e-06	9.49543e-06	1.13847e-05	8.46211e-06	1.96601	0.01-0.001	2.28109	<0.001	2.73494	<0.001	2.03285	0.01-0.001	0.743289	0.05-0.02	Predicted CoA-binding protein	420
UYEDRAFT_01157	4.16268e-05	4.10766e-05	9.3972e-05	0.000113736	0.000110211	0.986784	>0.5	2.25749	<0.001	2.73229	<0.001	2.64761	<0.001	0.969007	0.5-0.1	beta-galactosidase	1476
UYEDRAFT_06470	1.99462e-05	6.0592e-05	7.23617e-05	5.44918e-05	6.48422e-05	3.03778	<0.001	3.62785	<0.001	2.73194	<0.001	3.25086	<0.001	1.18994	0.01-0.001	hypothetical protein	321
UYEDRAFT_02662	1.21411e-06	3.14764e-06	2.61943e-06	3.31593e-06	1.9677e-05	2.59254	0.05-0.02	2.15748	0.1-0.05	2.73115	0.02-0.01	16.2068	<0.001	5.93407	<0.001	Predicted membrane protein	507
UYEDRAFT_05351	1.21411e-06	9.60029e-06	6.54857e-06	3.31593e-06	2.03906e-07	7.90723	<0.001	5.3937	<0.001	2.73115	0.02-0.01	0.167946	0.02-0.01	0.061493	<0.001	Transcriptional regulator	225
UYEDRAFT_05275	1.69976e-05	4.54833e-05	4.79683e-05	4.63125e-05	1.9677e-05	2.67587	<0.001	2.82206	<0.001	2.72465	<0.001	1.15763	0.5-0.1	0.424874	<0.001	hypothetical protein	576
UYEDRAFT_01097	1.99462e-05	4.31226e-05	4.99328e-05	5.41602e-05	4.19027e-05	2.16195	<0.001	2.50338	<0.001	2.71532	<0.001	2.10079	<0.001	0.773682	<0.001	molybdenum cofactor biosynthesis protein A, bacterial	990
UYEDRAFT_03016	5.55024e-06	1.0702e-05	1.65351e-05	1.50322e-05	1.44773e-05	1.9282	0.01-0.001	2.97918	<0.001	2.70839	<0.001	2.60842	<0.001	0.963088	>0.5	hypothetical protein	417
UYEDRAFT_04672	3.27811e-05	7.57006e-05	7.61271e-05	8.87564e-05	5.51566e-05	2.30928	<0.001	2.32229	<0.001	2.70755	<0.001	1.68257	<0.001	0.621439	<0.001	Protein of unknown function (DUF2949)	195
UYEDRAFT_00035	9.53947e-06	3.1319e-05	2.89774e-05	2.57537e-05	1.01953e-05	3.28309	<0.001	3.03763	<0.001	2.6997	<0.001	1.06875	>0.5	0.395877	<0.001	Protein kinase domain	1320
UYEDRAFT_06592	4.42285e-05	0.000156438	0.000175338	0.000119152	0.000217976	3.53703	<0.001	3.96437	<0.001	2.69402	<0.001	4.9284	<0.001	1.82939	<0.001	nif11-like leader peptide domain	234
UYEDRAFT_01770	1.85586e-05	4.37521e-05	3.84728e-05	4.996e-05	1.32539e-05	2.35751	<0.001	2.07305	<0.001	2.69201	<0.001	0.714165	0.01-0.001	0.26529	<0.001	polynucleotide 3'-phosphatase/polynucleotide 5'-hydroxyl-kinase/polynucleotide 2',3'-cyclic phosphate phosphodiesterase	2727
UYEDRAFT_02458	7.80502e-06	2.69123e-05	3.91277e-05	2.10009e-05	1.81477e-05	3.44807	<0.001	5.01314	<0.001	2.69069	<0.001	2.32513	<0.001	0.864138	0.5-0.1	hypothetical protein	321
UYEDRAFT_00981	4.16268e-06	1.90432e-05	1.6044e-05	1.11636e-05	1.11129e-05	4.57474	<0.001	3.85425	<0.001	2.68184	<0.001	2.66965	<0.001	0.995455	>0.5	Predicted transcriptional regulator	267
UYEDRAFT_01304	5.89713e-06	1.7312e-05	1.66989e-05	1.58059e-05	8.2582e-06	2.93567	<0.001	2.83169	<0.001	2.68027	<0.001	1.40038	0.1-0.05	0.522475	<0.001	Plasmid stabilization system protein	291
UYEDRAFT_04948	8.4988e-06	1.66825e-05	2.45571e-05	2.25483e-05	1.305e-05	1.96292	<0.001	2.88948	<0.001	2.65312	<0.001	1.53551	0.02-0.01	0.578757	<0.001	XisI protein	336
UYEDRAFT_04835	1.38756e-05	4.04471e-05	3.81454e-05	3.68068e-05	1.41715e-05	2.91498	<0.001	2.7491	<0.001	2.65263	<0.001	1.02132	>0.5	0.385023	<0.001	hypothetical protein	1011
UYEDRAFT_03383	3.20873e-05	7.77466e-05	7.95651e-05	8.51088e-05	5.40352e-05	2.42297	<0.001	2.47964	<0.001	2.65241	<0.001	1.684	<0.001	0.634895	<0.001	Chemotaxis response regulator containing a CheY-like receiver domain and a methylesterase domain	1059
UYEDRAFT_01493	8.55084e-05	0.000270539	0.000217904	0.000226699	0.000200746	3.16389	<0.001	2.54833	<0.001	2.65119	<0.001	2.34767	<0.001	0.885517	<0.001	FOG: CheY-like receiver	432
UYEDRAFT_02693	7.63158e-06	4.57981e-05	2.93048e-05	2.01166e-05	2.28375e-05	6.00113	<0.001	3.83995	<0.001	2.63597	<0.001	2.9925	<0.001	1.13525	0.5-0.1	NAD(P)-dependent nickel-iron dehydrogenase flavin-containing subunit	1635
UYEDRAFT_01677	6.83373e-05	0.000246145	0.000226417	0.000180055	0.000143346	3.60191	<0.001	3.31322	<0.001	2.6348	<0.001	2.09763	<0.001	0.796124	<0.001	Ferredoxin subunits of nitrite reductase and ring-hydroxylating dioxygenases	1764
UYEDRAFT_03022	2.60167e-06	1.60529e-05	1.91546e-05	6.85292e-06	1.83516e-06	6.17023	<0.001	7.3624	<0.001	2.63404	<0.001	0.705375	0.5-0.1	0.267792	<0.001	Dehydrogenases with different specificities (related to short-chain alcohol dehydrogenases)	738
UYEDRAFT_04344	2.56699e-05	7.7904e-05	6.77777e-05	6.75344e-05	2.92606e-05	3.03484	<0.001	2.64036	<0.001	2.63088	<0.001	1.13988	0.5-0.1	0.433269	<0.001	cyanobacterial porin (TC 1.B.23)	1608
UYEDRAFT_03679	8.67225e-06	1.65251e-05	2.292e-05	2.27694e-05	1.83516e-05	1.90551	<0.001	2.64291	<0.001	2.62554	<0.001	2.11613	<0.001	0.805976	0.05-0.02	Uncharacterized protein conserved in bacteria	324
UYEDRAFT_03368	1.37022e-05	4.02897e-05	3.99463e-05	3.59226e-05	1.76379e-05	2.94039	<0.001	2.91533	<0.001	2.62167	<0.001	1.28724	0.1-0.05	0.490998	<0.001	hypothetical protein	549
UYEDRAFT_06637	0.000283409	0.000636295	0.000676467	0.000741994	0.000284755	2.24515	<0.001	2.38689	<0.001	2.6181	<0.001	1.00475	>0.5	0.38377	<0.001	1,4-alpha-glucan branching enzyme	1659
UYEDRAFT_02992	1.71711e-05	1.74694e-05	4.10923e-05	4.48756e-05	1.46813e-05	1.01737	>0.5	2.39311	<0.001	2.61344	<0.001	0.855	0.5-0.1	0.327155	<0.001	hypothetical protein	438
UYEDRAFT_04059	3.79845e-05	5.66574e-05	7.72731e-05	9.89252e-05	7.98293e-05	1.4916	<0.001	2.03434	<0.001	2.60436	<0.001	2.10163	<0.001	0.806966	<0.001	hypothetical protein	243
UYEDRAFT_06519	0.000128176	0.000310514	0.000333977	0.00033314	0.000334508	2.42256	<0.001	2.60562	<0.001	2.59909	<0.001	2.60976	<0.001	1.00411	>0.5	DhnA-type fructose-1,6-bisphosphate aldolase and related enzymes	1083
UYEDRAFT_01137	1.59569e-05	2.86435e-05	3.25791e-05	4.14491e-05	2.14102e-05	1.79505	<0.001	2.04169	<0.001	2.59756	<0.001	1.34175	0.02-0.01	0.516541	<0.001	Methylase involved in ubiquinone/menaquinone biosynthesis	918
UYEDRAFT_04167	6.10526e-05	0.000223954	0.000189254	0.000158391	6.49441e-05	3.66822	<0.001	3.09984	<0.001	2.59433	<0.001	1.06374	0.5-0.1	0.410025	<0.001	ABC-type sugar transport system, permease component	885
UYEDRAFT_05977	5.37679e-06	1.25905e-05	1.39157e-05	1.39269e-05	6.21914e-06	2.34164	<0.001	2.58811	<0.001	2.59019	<0.001	1.15666	>0.5	0.446556	<0.001	arsenate reductase, glutathione/glutaredoxin type	348
UYEDRAFT_04965	2.01196e-05	3.90307e-05	5.05877e-05	5.20601e-05	3.72129e-05	1.93993	<0.001	2.51435	<0.001	2.58753	<0.001	1.84958	<0.001	0.714807	<0.001	Predicted metal-dependent hydrolase of the TIM-barrel fold	1116
UYEDRAFT_03952	0.000130431	0.000210419	0.000250483	0.000336567	0.000159251	1.61327	<0.001	1.92043	<0.001	2.58043	<0.001	1.22096	<0.001	0.473163	<0.001	Threonine dehydrogenase and related Zn-dependent dehydrogenases	1209
UYEDRAFT_06150	3.98923e-06	1.95153e-05	1.57166e-05	1.02794e-05	7.44258e-06	4.892	<0.001	3.93975	<0.001	2.57678	<0.001	1.86567	0.01-0.001	0.72403	0.05-0.02	hypothetical protein	417
UYEDRAFT_06685	0.000890467	0.00254644	0.00262516	0.00229285	0.00195883	2.85967	<0.001	2.94807	<0.001	2.57489	<0.001	2.19977	<0.001	0.854318	<0.001	hypothetical protein	447
UYEDRAFT_00549	0.0137322	0.0562374	0.0405563	0.0353528	0.0419587	4.09531	<0.001	2.95338	<0.001	2.57445	<0.001	3.05551	<0.001	1.18686	<0.001	Protein of unknown function (DUF1257)	351
UYEDRAFT_04517	3.19139e-05	6.5943e-05	7.5636e-05	8.2014e-05	4.30242e-05	2.06628	<0.001	2.37	<0.001	2.56985	<0.001	1.34814	<0.001	0.524596	<0.001	Fatty-acid desaturase	900
UYEDRAFT_02478	5.37679e-06	2.31351e-05	1.91546e-05	1.38164e-05	6.93281e-06	4.30277	<0.001	3.56245	<0.001	2.56963	<0.001	1.2894	0.5-0.1	0.501783	<0.001	hypothetical protein	171
UYEDRAFT_00781	1.63038e-05	0.000106547	0.000172227	4.18912e-05	1.9677e-05	6.53512	<0.001	10.5636	<0.001	2.56941	<0.001	1.20689	0.5-0.1	0.469715	<0.001	hypothetical protein	1419
UYEDRAFT_00733	0.000112739	0.000424459	0.00034511	0.00028926	0.000466028	3.76496	<0.001	3.06113	<0.001	2.56574	<0.001	4.13368	<0.001	1.61111	<0.001	Predicted protease of the Abi (CAAX) family	3657
UYEDRAFT_00585	7.63158e-06	2.37647e-05	2.25926e-05	1.9564e-05	1.41715e-05	3.11399	<0.001	2.96041	<0.001	2.56356	<0.001	1.85695	<0.001	0.724366	0.01-0.001	hypothetical protein	609
UYEDRAFT_01181	1.26615e-05	1.92006e-05	2.24289e-05	3.2275e-05	2.1716e-05	1.51646	0.01-0.001	1.77142	<0.001	2.54907	<0.001	1.71512	<0.001	0.672842	<0.001	GH3 auxin-responsive promoter	1590
UYEDRAFT_01232	2.94856e-06	2.83287e-06	4.91143e-06	7.51611e-06	7.13672e-07	0.960763	>0.5	1.6657	0.1-0.05	2.54907	<0.001	0.24204	<0.001	0.0949524	<0.001	Domain of unknown function (DUF4359)	390
UYEDRAFT_01385	6.41746e-06	1.36922e-05	1.75174e-05	1.63586e-05	1.37637e-05	2.13359	<0.001	2.72965	<0.001	2.54907	<0.001	2.14472	<0.001	0.841373	0.5-0.1	hypothetical protein	255
UYEDRAFT_01640	2.32416e-05	8.73469e-05	6.54857e-05	5.92446e-05	0.000101239	3.75821	<0.001	2.8176	<0.001	2.54907	<0.001	4.35595	<0.001	1.70884	<0.001	phosphoenolpyruvate synthase (EC 2.7.9.2)	2469
UYEDRAFT_02189	1.73445e-07	0	1.30971e-06	4.42124e-07	2.03906e-07	0	0.5-0.1	7.55118	0.05-0.02	2.54907	0.5-0.1	1.17563	>0.5	0.461197	0.5-0.1	hypothetical protein	132
UYEDRAFT_02661	3.4689e-07	9.44291e-07	1.96457e-06	8.84248e-07	2.75273e-06	2.72216	0.5-0.1	5.66338	0.02-0.01	2.54907	0.5-0.1	7.93547	<0.001	3.11308	0.01-0.001	hypothetical protein	237
UYEDRAFT_02707	1.16208e-05	2.58106e-05	3.27428e-05	2.96223e-05	3.21152e-05	2.22107	<0.001	2.8176	<0.001	2.54907	<0.001	2.7636	<0.001	1.08416	0.5-0.1	1-acyl-sn-glycerol-3-phosphate acyltransferase	1050
UYEDRAFT_02974	6.59091e-06	2.89583e-05	2.1774e-05	1.68007e-05	2.57941e-05	4.39367	<0.001	3.30364	<0.001	2.54907	<0.001	3.91359	<0.001	1.5353	<0.001	Predicted transcriptional regulators	336
UYEDRAFT_03588	3.4689e-07	4.72145e-07	3.27428e-07	8.84248e-07	3.05859e-07	1.36108	>0.5	0.943897	>0.5	2.54907	0.5-0.1	0.881719	>0.5	0.345898	0.5-0.1	hypothetical protein	279
UYEDRAFT_03911	1.73445e-07	3.14764e-07	0	4.42124e-07	6.11719e-07	1.81477	>0.5	0	0.5-0.1	2.54907	0.5-0.1	3.52688	0.5-0.1	1.38359	>0.5	XapX domain	168
UYEDRAFT_04259	1.73445e-07	1.57382e-07	3.27428e-07	4.42124e-07	7.13672e-07	0.907387	>0.5	1.88779	>0.5	2.54907	0.5-0.1	4.11469	0.5-0.1	1.61419	0.5-0.1	hypothetical protein	138
UYEDRAFT_04901	1.73445e-07	9.44291e-07	3.27428e-07	4.42124e-07	0	5.44432	0.1-0.05	1.88779	>0.5	2.54907	0.5-0.1	0	0.5-0.1	0	0.05-0.02	hypothetical protein	129
UYEDRAFT_05452	3.4689e-07	1.10167e-06	8.18571e-07	8.84248e-07	1.12148e-06	3.17586	0.5-0.1	2.35974	0.5-0.1	2.54907	0.5-0.1	3.23297	0.5-0.1	1.26829	>0.5	hypothetical protein	915
UYEDRAFT_05703	1.73445e-07	3.14764e-07	4.91143e-07	4.42124e-07	8.15625e-07	1.81477	>0.5	2.83169	0.5-0.1	2.54907	0.5-0.1	4.7025	0.5-0.1	1.84479	0.5-0.1	hypothetical protein	561
UYEDRAFT_06568	4.85646e-06	7.71171e-06	1.01503e-05	1.23795e-05	1.07051e-05	1.58793	0.05-0.02	2.09006	<0.001	2.54907	<0.001	2.2043	<0.001	0.864745	0.5-0.1	Uncharacterized protein conserved in cyanobacteria	564
UYEDRAFT_00002	3.7811e-05	0.000202236	0.000128679	9.62725e-05	5.27098e-05	5.34859	<0.001	3.40323	<0.001	2.54615	<0.001	1.39403	<0.001	0.547506	<0.001	transposase, IS605 OrfB family, central region	420
UYEDRAFT_01113	3.65969e-05	0.000141486	0.00010756	9.29565e-05	6.75949e-05	3.86607	<0.001	2.93905	<0.001	2.54001	<0.001	1.84701	<0.001	0.727167	<0.001	Acyl-coenzyme A synthetases/AMP-(fatty) acid ligases	2046
UYEDRAFT_06580	4.44019e-05	0.000105761	0.000109197	0.000112742	7.44258e-05	2.38189	<0.001	2.45929	<0.001	2.53912	<0.001	1.67618	<0.001	0.660145	<0.001	oxidoreductase alpha (molybdopterin) subunit	2238
UYEDRAFT_04346	9.71292e-06	2.70697e-05	2.35749e-05	2.46484e-05	1.34578e-05	2.78698	<0.001	2.42716	<0.001	2.53769	<0.001	1.38556	0.05-0.02	0.545991	<0.001	hypothetical protein	399
UYEDRAFT_03611	1.31818e-05	2.51811e-05	2.89774e-05	3.33803e-05	2.21238e-05	1.91029	<0.001	2.19829	<0.001	2.5323	<0.001	1.67836	<0.001	0.66278	<0.001	peptide deformylase	534
UYEDRAFT_02746	5.89713e-06	1.92006e-05	1.45706e-05	1.49217e-05	1.21324e-05	3.25592	<0.001	2.47079	<0.001	2.53033	<0.001	2.05734	<0.001	0.813074	0.1-0.05	Formate hydrogenlyase subunit 6/NADH:ubiquinone oxidoreductase 23 kD subunit (chain I)	360
UYEDRAFT_02836	1.17943e-05	2.65975e-05	2.71766e-05	2.98434e-05	2.16141e-05	2.25512	<0.001	2.30422	<0.001	2.53033	<0.001	1.83259	<0.001	0.72425	<0.001	conserved hypothetical protein (putative transposase or invertase)	798
UYEDRAFT_01985	5.86244e-05	0.000121971	0.000147015	0.000148111	8.19703e-05	2.08055	<0.001	2.50775	<0.001	2.52645	<0.001	1.39823	<0.001	0.553437	<0.001	NADH(P)-binding	660
UYEDRAFT_05940	1.31818e-05	3.57257e-05	3.6672e-05	3.32698e-05	1.48852e-05	2.71022	<0.001	2.78201	<0.001	2.52392	<0.001	1.12922	0.5-0.1	0.447407	<0.001	Uncharacterized conserved protein	459
UYEDRAFT_06366	3.98923e-06	1.24332e-05	1.11326e-05	1.00583e-05	7.85039e-06	3.11668	<0.001	2.79065	<0.001	2.52137	<0.001	1.96789	0.01-0.001	0.780488	0.5-0.1	methyltransferase (EC 2.1.1.-)	777
UYEDRAFT_04678	2.94856e-06	4.72145e-06	8.51314e-06	7.40557e-06	4.07813e-06	1.60127	0.5-0.1	2.88722	<0.001	2.51159	<0.001	1.38309	0.5-0.1	0.550683	0.01-0.001	Nucleotidyltransferase domain	777
UYEDRAFT_04771	0.000408289	0.00101165	0.00109296	0.00102374	0.00106694	2.47778	<0.001	2.67692	<0.001	2.50738	<0.001	2.61319	<0.001	1.0422	0.01-0.001	BON domain	363
UYEDRAFT_05693	2.42823e-06	1.05446e-05	7.85828e-06	6.0792e-06	3.97617e-06	4.3425	<0.001	3.23622	<0.001	2.50355	0.01-0.001	1.63748	0.5-0.1	0.654061	0.05-0.02	Multidrug resistance efflux pump	1419
UYEDRAFT_03903	7.11124e-06	2.64401e-05	2.89774e-05	1.77955e-05	9.68555e-05	3.71808	<0.001	4.07487	<0.001	2.50244	<0.001	13.62	<0.001	5.4427	<0.001	ABC-type phosphate transport system, periplasmic component	2415
UYEDRAFT_05491	4.16268e-06	7.55433e-06	1.19511e-05	1.03899e-05	5.81133e-06	1.81477	0.02-0.01	2.87102	<0.001	2.49597	<0.001	1.39605	0.5-0.1	0.559324	<0.001	hypothetical protein	303
UYEDRAFT_03531	1.90789e-06	2.04596e-06	4.42028e-06	4.75283e-06	3.77227e-06	1.07237	>0.5	2.31684	0.02-0.01	2.49114	0.01-0.001	1.97719	0.05-0.02	0.793688	0.5-0.1	oxygen-independent coproporphyrinogen III oxidase	1380
UYEDRAFT_04538	3.29545e-06	6.9248e-06	7.20343e-06	8.17929e-06	1.0909e-05	2.10132	0.01-0.001	2.18587	0.01-0.001	2.48199	<0.001	3.31031	<0.001	1.33373	0.1-0.05	TonB family C-terminal domain	696
UYEDRAFT_02071	0.000105975	0.000286435	0.000278805	0.000262069	0.000179947	2.70286	<0.001	2.63086	<0.001	2.47293	<0.001	1.69802	<0.001	0.686641	<0.001	Uncharacterized protein/domain associated with GTPases	1329
UYEDRAFT_04199	1.69976e-05	1.58956e-05	3.68357e-05	4.20018e-05	1.83516e-06	0.935165	>0.5	2.16711	<0.001	2.47104	<0.001	0.107966	<0.001	0.0436924	<0.001	Cu/Zn superoxide dismutase	591
UYEDRAFT_03795	2.23744e-05	4.4539e-05	5.20611e-05	5.52655e-05	5.86231e-05	1.99063	<0.001	2.32682	<0.001	2.47003	<0.001	2.62009	<0.001	1.06075	0.5-0.1	TIGR04222 domain	825
UYEDRAFT_00156	1.11005e-05	2.23482e-05	2.32474e-05	2.74117e-05	2.04926e-05	2.01327	<0.001	2.09427	<0.001	2.46941	<0.001	1.8461	<0.001	0.747586	0.01-0.001	Uncharacterized protein conserved in cyanobacteria	630
UYEDRAFT_00978	8.32536e-06	2.62828e-05	2.47209e-05	2.05588e-05	2.72215e-05	3.15695	<0.001	2.96934	<0.001	2.46941	<0.001	3.26971	<0.001	1.32408	0.01-0.001	hypothetical protein	177
UYEDRAFT_02012	1.38756e-06	2.36073e-06	1.63714e-06	3.42646e-06	1.32539e-06	1.70135	0.5-0.1	1.17987	>0.5	2.46941	0.02-0.01	0.955195	>0.5	0.386811	0.01-0.001	hypothetical protein	432
UYEDRAFT_02627	1.78648e-05	4.29652e-05	4.4694e-05	4.41019e-05	3.79266e-05	2.40502	<0.001	2.50179	<0.001	2.46864	<0.001	2.12297	<0.001	0.859977	0.05-0.02	hypothetical protein	345
UYEDRAFT_06106	5.0299e-06	1.29053e-05	1.3752e-05	1.23795e-05	5.40352e-06	2.56572	<0.001	2.73405	<0.001	2.46117	<0.001	1.07428	>0.5	0.43649	<0.001	Uncharacterized protein conserved in archaea	576
UYEDRAFT_00055	1.21411e-06	2.67549e-06	2.61943e-06	2.98434e-06	4.38398e-06	2.20366	0.1-0.05	2.15748	0.1-0.05	2.45803	0.05-0.02	3.61085	<0.001	1.469	0.5-0.1	hypothetical protein	153
UYEDRAFT_04701	1.0927e-05	3.2578e-05	3.12694e-05	2.6859e-05	2.12063e-05	2.98142	<0.001	2.86166	<0.001	2.45803	<0.001	1.94071	<0.001	0.789539	0.02-0.01	Signal transduction histidine kinase	1197
UYEDRAFT_04962	1.45694e-05	4.43817e-05	3.92914e-05	3.5812e-05	1.81477e-05	3.04623	<0.001	2.69685	<0.001	2.45803	<0.001	1.2456	0.1-0.05	0.506748	<0.001	Uncharacterized conserved protein	390
UYEDRAFT_00547	0.000640532	0.00167627	0.00124947	0.00157429	0.000849677	2.617	<0.001	1.95067	<0.001	2.45779	<0.001	1.32652	<0.001	0.53972	<0.001	hypothetical protein	342
UYEDRAFT_01719	5.27273e-05	0.000132043	0.000157166	0.000129542	7.72805e-05	2.50427	<0.001	2.98073	<0.001	2.45684	<0.001	1.46566	<0.001	0.596566	<0.001	magnesium chelatase, H subunit	3666
UYEDRAFT_06151	3.1567e-05	9.69472e-05	9.47905e-05	7.74822e-05	5.57684e-05	3.07116	<0.001	3.00284	<0.001	2.45453	<0.001	1.76667	<0.001	0.719757	<0.001	hypothetical protein	627
UYEDRAFT_02226	1.35287e-05	3.03747e-05	3.48711e-05	3.31593e-05	3.39504e-05	2.2452	<0.001	2.57757	<0.001	2.45103	<0.001	2.50951	<0.001	1.02386	>0.5	TspO and MBR related proteins	474
UYEDRAFT_04434	6.41746e-06	1.79415e-05	1.78449e-05	1.56954e-05	2.33473e-05	2.79573	<0.001	2.78067	<0.001	2.44573	<0.001	3.63808	<0.001	1.48752	<0.001	neutral amino acid-binding protein	1281
UYEDRAFT_00758	1.04067e-06	2.83287e-06	2.78314e-06	2.54221e-06	3.87422e-06	2.72216	0.05-0.02	2.67438	0.05-0.02	2.44286	0.05-0.02	3.72281	0.01-0.001	1.52396	0.5-0.1	hypothetical protein	210
UYEDRAFT_05682	1.35287e-05	3.43092e-05	3.81454e-05	3.30488e-05	1.68223e-05	2.53603	<0.001	2.81959	<0.001	2.44286	<0.001	1.24345	0.5-0.1	0.509014	<0.001	hypothetical protein	324
UYEDRAFT_01236	0.000130431	0.000267077	0.000321535	0.000317998	0.000289649	2.04765	<0.001	2.46518	<0.001	2.43806	<0.001	2.22071	<0.001	0.910852	<0.001	Protein of unknown function (DUF1230)	501
UYEDRAFT_00344	8.6549e-05	0.000248348	0.000258505	0.000210893	0.000111945	2.86945	<0.001	2.9868	<0.001	2.43669	<0.001	1.29342	<0.001	0.530812	<0.001	hypothetical protein	282
UYEDRAFT_02294	7.66627e-05	0.000221908	0.000207099	0.000186576	0.000111741	2.89461	<0.001	2.70143	<0.001	2.43373	<0.001	1.45756	<0.001	0.598901	<0.001	Response regulators consisting of a CheY-like receiver domain and a winged-helix DNA-binding domain	375
UYEDRAFT_04384	1.33553e-05	2.45516e-05	2.39023e-05	3.24961e-05	1.65164e-05	1.83834	<0.001	1.78973	<0.001	2.43321	<0.001	1.2367	0.5-0.1	0.508258	<0.001	TspO and MBR related proteins	474
UYEDRAFT_04586	3.81579e-06	8.81338e-06	1.11326e-05	9.2846e-06	7.64649e-06	2.30971	<0.001	2.9175	<0.001	2.43321	<0.001	2.00391	0.01-0.001	0.823566	0.5-0.1	Uncharacterized small protein	255
UYEDRAFT_02103	3.27811e-05	5.05196e-05	6.45034e-05	7.96928e-05	7.47316e-05	1.54112	<0.001	1.9677	<0.001	2.43106	<0.001	2.27972	<0.001	0.937746	0.5-0.1	PPOX class probable FMN-dependent enzyme, alr4036 family	585
UYEDRAFT_03830	4.68301e-06	1.11741e-05	9.49543e-06	1.13847e-05	7.54453e-06	2.38609	<0.001	2.02763	0.01-0.001	2.43106	<0.001	1.61104	0.05-0.02	0.662691	0.01-0.001	Uncharacterized protein predicted to be involved in DNA repair (RAMP superfamily)	306
UYEDRAFT_01067	2.15072e-05	3.84012e-05	4.07648e-05	5.22811e-05	3.54797e-05	1.7855	<0.001	1.89541	<0.001	2.43087	<0.001	1.64967	<0.001	0.678633	<0.001	Transcriptional regulator containing an amidase domain and an AraC-type DNA-binding HTH domain	906
UYEDRAFT_01039	4.33612e-06	7.39694e-06	2.94686e-06	1.05004e-05	2.1716e-05	1.70589	0.05-0.02	0.679606	0.5-0.1	2.42162	<0.001	5.00816	<0.001	2.06811	<0.001	Beta-lactamase class C and other penicillin binding proteins	1617
UYEDRAFT_03848	1.73445e-06	2.99025e-06	2.61943e-06	4.20018e-06	2.95664e-06	1.72404	0.5-0.1	1.51024	0.5-0.1	2.42162	0.02-0.01	1.70466	0.5-0.1	0.703933	0.5-0.1	Nuclease A inhibitor-like protein	405
UYEDRAFT_02761	5.72368e-06	1.82563e-05	1.88271e-05	1.38164e-05	4.58789e-06	3.1896	<0.001	3.28934	<0.001	2.41389	<0.001	0.801563	0.5-0.1	0.332062	<0.001	hypothetical protein	612
UYEDRAFT_00548	0.00190061	0.00468888	0.00351691	0.0045867	0.00255382	2.46704	<0.001	1.85041	<0.001	2.41328	<0.001	1.34369	<0.001	0.556789	<0.001	ATPases of the AAA+ class	1587
UYEDRAFT_00701	2.82715e-05	5.93329e-05	5.71363e-05	6.80871e-05	4.62867e-05	2.09868	<0.001	2.02098	<0.001	2.40833	<0.001	1.63722	<0.001	0.679817	<0.001	Uncharacterized conserved protein	822
UYEDRAFT_03678	0.000115341	0.000264244	0.000295995	0.000277764	0.000193915	2.29098	<0.001	2.56627	<0.001	2.4082	<0.001	1.68123	<0.001	0.698127	<0.001	Highly conserved protein containing a thioredoxin domain	2079
UYEDRAFT_04849	3.12201e-06	1.00724e-05	1.30971e-05	7.51611e-06	2.44688e-06	3.22627	<0.001	4.1951	<0.001	2.40746	<0.001	0.78375	0.5-0.1	0.325551	<0.001	Rubredoxin	162
UYEDRAFT_00998	8.60287e-05	0.000163362	0.000194329	0.000206361	9.44086e-05	1.89893	<0.001	2.25888	<0.001	2.39875	<0.001	1.09741	0.1-0.05	0.457492	<0.001	Trypsin-like serine proteases, typically periplasmic, contain C-terminal PDZ domain	1305
UYEDRAFT_00829	1.80383e-05	4.72145e-05	4.37117e-05	4.32176e-05	3.60914e-05	2.61746	<0.001	2.42327	<0.001	2.39588	<0.001	2.00082	<0.001	0.835109	0.02-0.01	ribonuclease III, bacterial	720
UYEDRAFT_04668	7.00718e-05	0.000112528	0.000155037	0.000167786	0.000118775	1.6059	<0.001	2.21255	<0.001	2.39449	<0.001	1.69505	<0.001	0.707898	<0.001	Predicted nucleoside-diphosphate-sugar epimerases	990
UYEDRAFT_02932	6.9378e-07	9.44291e-07	9.82285e-07	1.65796e-06	2.03906e-06	1.36108	>0.5	1.41585	>0.5	2.38976	0.5-0.1	2.93906	0.05-0.02	1.22986	>0.5	transcriptional regulator, HxlR family	201
UYEDRAFT_03406	6.9378e-07	1.25905e-06	2.292e-06	1.65796e-06	1.12148e-06	1.81477	0.5-0.1	3.30364	0.05-0.02	2.38976	0.5-0.1	1.61648	0.5-0.1	0.676423	0.5-0.1	hypothetical protein	240
UYEDRAFT_04963	1.2488e-05	2.9273e-05	3.7818e-05	2.98434e-05	1.44773e-05	2.34408	<0.001	3.02834	<0.001	2.38976	<0.001	1.1593	0.5-0.1	0.485111	<0.001	hypothetical protein	261
UYEDRAFT_05506	1.38756e-06	7.39694e-06	4.09286e-06	3.31593e-06	1.7332e-06	5.3309	<0.001	2.94968	0.01-0.001	2.38976	0.05-0.02	1.2491	>0.5	0.52269	0.05-0.02	hypothetical protein	84
UYEDRAFT_05692	6.9378e-07	2.51811e-06	2.12829e-06	1.65796e-06	1.12148e-06	3.62955	0.02-0.01	3.06767	0.05-0.02	2.38976	0.5-0.1	1.61648	0.5-0.1	0.676423	0.5-0.1	bacteriocin-processing peptidase. Cysteine peptidase. MEROPS family C39	2220
UYEDRAFT_05355	1.71711e-05	4.37521e-05	4.55126e-05	4.1007e-05	2.24297e-05	2.54802	<0.001	2.65054	<0.001	2.38815	<0.001	1.30625	0.05-0.02	0.546972	<0.001	hypothetical protein	495
UYEDRAFT_00391	0.000275257	0.000407304	0.000668118	0.000656001	0.000325332	1.47972	<0.001	2.42725	<0.001	2.38323	<0.001	1.18192	<0.001	0.495933	<0.001	C-terminal peptidase (prc)	1296
UYEDRAFT_06185	3.29545e-06	9.91505e-06	9.98657e-06	7.8477e-06	6.93281e-06	3.00871	<0.001	3.03041	<0.001	2.38137	<0.001	2.10375	0.01-0.001	0.88342	0.5-0.1	Response regulator containing a CheY-like receiver domain and an HTH DNA-binding domain	714
UYEDRAFT_02778	9.24462e-05	0.000276362	0.000220687	0.000219846	0.000192386	2.98944	<0.001	2.38719	<0.001	2.3781	<0.001	2.08105	<0.001	0.875092	<0.001	penicillin amidase (EC 3.5.1.11). Cysteine peptidase. MEROPS family C59	1071
UYEDRAFT_04083	1.07536e-05	2.48663e-05	2.73403e-05	2.55327e-05	2.11043e-05	2.31237	<0.001	2.54243	<0.001	2.37434	<0.001	1.96254	<0.001	0.826561	0.05-0.02	hypothetical protein	243
UYEDRAFT_04745	5.55024e-06	1.02298e-05	1.17874e-05	1.31532e-05	7.44258e-06	1.84313	0.01-0.001	2.12377	<0.001	2.36984	<0.001	1.34095	0.5-0.1	0.565839	<0.001	Protein of unknown function (DUF3571)	261
UYEDRAFT_00879	3.39952e-05	0.000124804	0.00012737	8.04665e-05	3.80285e-05	3.67122	<0.001	3.74669	<0.001	2.367	<0.001	1.11864	0.5-0.1	0.4726	<0.001	CHAT domain/NB-ARC domain/Tetratricopeptide repeat	3690
UYEDRAFT_00966	1.21411e-06	4.40669e-06	3.438e-06	2.8738e-06	1.5293e-06	3.62955	0.01-0.001	2.83169	0.02-0.01	2.367	0.05-0.02	1.2596	>0.5	0.532151	0.05-0.02	Protoglobin	234
UYEDRAFT_06200	5.15132e-05	0.00011363	0.000121967	0.000121805	9.26754e-05	2.20584	<0.001	2.36769	<0.001	2.36454	<0.001	1.79906	<0.001	0.76085	<0.001	Predicted permease	1230
UYEDRAFT_01671	2.80981e-05	3.02173e-05	7.23617e-05	6.64291e-05	3.73148e-05	1.07542	0.5-0.1	2.57532	<0.001	2.36419	<0.001	1.32802	0.01-0.001	0.561724	<0.001	Beta-propeller domains of methanol dehydrogenase type	807
UYEDRAFT_01639	4.57895e-05	9.44291e-05	0.000111653	0.000107989	0.000100424	2.06224	<0.001	2.4384	<0.001	2.35837	<0.001	2.19316	<0.001	0.929947	0.5-0.1	Domain of unknown function (DUF4327)	225
UYEDRAFT_00570	1.73445e-06	6.9248e-06	2.94686e-06	4.08965e-06	0.000465722	3.9925	<0.001	1.69902	0.5-0.1	2.35789	0.02-0.01	268.513	<0.001	113.878	<0.001	ABC exporter membrane fusion protein, DevB family	1179
UYEDRAFT_03875	0.000158876	0.00024945	0.000410595	0.000373153	0.00021298	1.5701	<0.001	2.58438	<0.001	2.34871	<0.001	1.34055	<0.001	0.570759	<0.001	Protein of unknown function (DUF2973)	330
UYEDRAFT_00685	1.47428e-05	3.98176e-05	4.63311e-05	3.45962e-05	3.15035e-05	2.70081	<0.001	3.14262	<0.001	2.34665	<0.001	2.13687	<0.001	0.910607	0.5-0.1	zinc-binding alcohol dehydrogenase family protein	984
UYEDRAFT_05492	1.61304e-05	3.38371e-05	3.91277e-05	3.78016e-05	3.43582e-05	2.09772	<0.001	2.42571	<0.001	2.3435	<0.001	2.13003	<0.001	0.908909	0.5-0.1	Protein of unknown function (DUF3445)	1047
UYEDRAFT_00081	6.41746e-06	1.35348e-05	1.78449e-05	1.50322e-05	7.03477e-06	2.10906	<0.001	2.78067	<0.001	2.34239	<0.001	1.09619	>0.5	0.46798	<0.001	hypothetical protein	1419
UYEDRAFT_05261	1.57835e-05	3.80864e-05	3.84728e-05	3.69173e-05	1.12148e-06	2.41305	<0.001	2.43754	<0.001	2.33898	<0.001	0.0710543	<0.001	0.0303783	<0.001	Male sterility protein	1071
UYEDRAFT_01446	5.20335e-07	1.41644e-06	8.18571e-07	1.21584e-06	5.09766e-07	2.72216	0.5-0.1	1.57316	>0.5	2.33665	0.5-0.1	0.979688	>0.5	0.41927	0.1-0.05	hypothetical protein	273
UYEDRAFT_02637	2.60167e-06	3.77716e-06	3.76543e-06	6.0792e-06	2.65078e-06	1.45182	0.5-0.1	1.44731	0.5-0.1	2.33665	0.01-0.001	1.01888	>0.5	0.436041	<0.001	Alpha/beta hydrolase of unknown function (DUF1400)	531
UYEDRAFT_02675	1.76914e-05	3.14764e-05	4.89506e-05	4.13386e-05	0.000103686	1.77919	<0.001	2.76691	<0.001	2.33665	<0.001	5.86084	<0.001	2.50822	<0.001	Predicted hydrolases or acyltransferases (alpha/beta hydrolase superfamily)	888
UYEDRAFT_06009	0.00010372	0.000269595	0.000265708	0.000241952	0.000164654	2.59926	<0.001	2.56178	<0.001	2.33274	<0.001	1.58749	<0.001	0.680524	<0.001	Restriction endonuclease	498
UYEDRAFT_00050	3.53828e-05	5.71296e-05	7.43263e-05	8.2235e-05	4.31262e-05	1.61462	<0.001	2.10063	<0.001	2.32415	<0.001	1.21885	0.05-0.02	0.524426	<0.001	hypothetical protein	1446
UYEDRAFT_01417	7.28469e-06	1.82563e-05	1.6044e-05	1.69112e-05	8.22762e-05	2.50612	<0.001	2.20243	<0.001	2.32148	<0.001	11.2944	<0.001	4.86518	<0.001	hypothetical protein	201
UYEDRAFT_06122	1.4049e-05	3.76142e-05	3.76543e-05	3.26066e-05	1.98809e-05	2.67735	<0.001	2.6802	<0.001	2.32091	<0.001	1.4151	0.01-0.001	0.609718	<0.001	Uncharacterized conserved protein	633
UYEDRAFT_02532	1.561e-05	3.16337e-05	3.58534e-05	3.61436e-05	5.50547e-06	2.0265	<0.001	2.29682	<0.001	2.31541	<0.001	0.352688	<0.001	0.152322	<0.001	Predicted glutathione S-transferase	972
UYEDRAFT_02691	1.38756e-06	4.56407e-06	5.89371e-06	3.2054e-06	5.81133e-06	3.28928	0.01-0.001	4.24754	<0.001	2.3101	0.05-0.02	4.18816	<0.001	1.81298	0.01-0.001	hypothetical protein	828
UYEDRAFT_05300	1.38756e-06	4.56407e-06	2.94686e-06	3.2054e-06	3.56836e-06	3.28928	0.01-0.001	2.12377	0.1-0.05	2.3101	0.05-0.02	2.57168	0.02-0.01	1.11323	>0.5	glycogen debranching enzyme GlgX	2118
UYEDRAFT_06495	2.16806e-05	4.23357e-05	5.18974e-05	5.00705e-05	3.22172e-05	1.9527	<0.001	2.39372	<0.001	2.30946	<0.001	1.48599	<0.001	0.643436	<0.001	Superfamily I DNA and RNA helicases	2454
UYEDRAFT_05683	1.47428e-05	3.82438e-05	3.27428e-05	3.40435e-05	1.75359e-05	2.59406	<0.001	2.22093	<0.001	2.30916	<0.001	1.18946	0.5-0.1	0.515103	<0.001	Uncharacterized low-complexity proteins	369
UYEDRAFT_02856	4.00658e-05	4.8631e-05	6.61406e-05	9.20723e-05	6.24973e-05	1.21378	0.05-0.02	1.6508	<0.001	2.29803	<0.001	1.55987	<0.001	0.678785	<0.001	hypothetical protein	606
UYEDRAFT_01470	6.9378e-06	1.58956e-05	1.81723e-05	1.59165e-05	1.28461e-05	2.29115	<0.001	2.61931	<0.001	2.29417	<0.001	1.85161	<0.001	0.807095	0.1-0.05	hypothetical protein	390
UYEDRAFT_03530	8.67225e-07	2.36073e-06	1.47343e-06	1.98956e-06	2.03906e-06	2.72216	0.05-0.02	1.69902	0.5-0.1	2.29417	0.1-0.05	2.35125	0.1-0.05	1.02488	>0.5	Heme oxygenase	717
UYEDRAFT_04173	2.60167e-06	8.34124e-06	8.34943e-06	5.96867e-06	1.01953e-06	3.2061	<0.001	3.20925	<0.001	2.29417	0.01-0.001	0.391875	0.02-0.01	0.170814	<0.001	Predicted protein-tyrosine phosphatase	543
UYEDRAFT_05266	8.67225e-07	3.61978e-06	4.09286e-06	1.98956e-06	2.03906e-07	4.17398	0.01-0.001	4.71949	<0.001	2.29417	0.1-0.05	0.235125	0.1-0.05	0.102488	<0.001	Oligoketide cyclase/lipid transport protein	498
UYEDRAFT_05685	8.67225e-07	7.86909e-07	6.54857e-07	1.98956e-06	9.17578e-07	0.907387	>0.5	0.755118	>0.5	2.29417	0.1-0.05	1.05806	>0.5	0.461197	0.1-0.05	Predicted hydrolases of HD superfamily	249
UYEDRAFT_06047	4.82177e-05	9.42717e-05	0.000117874	0.000110531	6.02543e-05	1.95513	<0.001	2.44463	<0.001	2.29233	<0.001	1.24963	0.01-0.001	0.545135	<0.001	PAS domain S-box	1974
UYEDRAFT_03928	9.01914e-06	1.9358e-05	2.21014e-05	2.06693e-05	1.37637e-05	2.14632	<0.001	2.4505	<0.001	2.29171	<0.001	1.52605	0.01-0.001	0.6659	<0.001	Transcriptional regulator containing an amidase domain and an AraC-type DNA-binding HTH domain	873
UYEDRAFT_00231	4.5616e-05	6.40544e-05	9.08614e-05	0.000104452	2.24297e-05	1.40421	<0.001	1.99187	<0.001	2.2898	<0.001	0.491706	<0.001	0.214737	<0.001	Trypsin-like serine proteases, typically periplasmic, contain C-terminal PDZ domain	1674
UYEDRAFT_01156	4.68301e-06	4.56407e-06	1.32609e-05	1.07215e-05	1.3152e-05	0.974601	>0.5	2.83169	<0.001	2.28944	<0.001	2.80844	<0.001	1.22669	0.5-0.1	hypothetical protein	192
UYEDRAFT_02794	4.16268e-06	5.66574e-06	9.65914e-06	9.50566e-06	4.89375e-06	1.36108	0.5-0.1	2.32041	<0.001	2.28354	<0.001	1.17563	>0.5	0.514825	<0.001	Restriction endonuclease	174
UYEDRAFT_05723	2.08134e-06	4.56407e-06	5.07514e-06	4.75283e-06	3.77227e-06	2.19285	0.02-0.01	2.4384	0.01-0.001	2.28354	0.01-0.001	1.81242	0.1-0.05	0.793688	0.5-0.1	Predicted permease	1047
UYEDRAFT_02178	6.3134e-05	0.000369847	0.000305818	0.000144132	4.7816e-05	5.85813	<0.001	4.84396	<0.001	2.28296	<0.001	0.757374	<0.001	0.331751	<0.001	hypothetical protein	564
UYEDRAFT_02582	2.80981e-05	0.000144791	0.000156347	6.4108e-05	3.12996e-05	5.15306	<0.001	5.56433	<0.001	2.28158	<0.001	1.11394	0.5-0.1	0.488233	<0.001	V8-like Glu-specific endopeptidase	1491
UYEDRAFT_00191	9.66089e-05	0.000163205	0.000168462	0.000220399	0.000197687	1.68934	<0.001	1.74375	<0.001	2.28135	<0.001	2.04626	<0.001	0.896952	<0.001	anti-anti-sigma factor	321
UYEDRAFT_00627	3.29545e-06	4.87884e-06	6.38486e-06	7.51611e-06	1.2948e-05	1.48047	0.5-0.1	1.93747	0.02-0.01	2.28075	0.01-0.001	3.92906	<0.001	1.72271	<0.001	Uncharacterized conserved protein	1302
UYEDRAFT_03535	3.29545e-06	7.55433e-06	7.85828e-06	7.51611e-06	6.93281e-06	2.29235	0.01-0.001	2.38458	<0.001	2.28075	0.01-0.001	2.10375	0.01-0.001	0.922394	>0.5	hypothetical protein	204
UYEDRAFT_00927	3.53828e-05	8.08942e-05	6.85963e-05	8.06876e-05	3.58875e-05	2.28626	<0.001	1.93869	<0.001	2.28042	<0.001	1.01426	>0.5	0.444771	<0.001	Protein of unknown function (DUF3891)	792
UYEDRAFT_03373	4.50957e-06	1.29053e-05	1.16237e-05	1.02794e-05	8.46211e-06	2.86176	<0.001	2.57757	<0.001	2.27946	<0.001	1.87648	0.01-0.001	0.823212	0.5-0.1	ribosomal-protein-alanine acetyltransferase	555
UYEDRAFT_00764	1.21411e-06	1.7312e-06	2.45571e-06	2.76327e-06	1.5293e-06	1.42589	0.5-0.1	2.02264	0.5-0.1	2.27596	0.05-0.02	1.2596	>0.5	0.553437	0.1-0.05	Glycosyltransferases involved in cell wall biogenesis	960
UYEDRAFT_06683	3.74641e-05	9.97801e-05	8.28394e-05	8.52194e-05	7.42219e-05	2.66335	<0.001	2.21117	<0.001	2.27469	<0.001	1.98115	<0.001	0.870951	0.01-0.001	hypothetical protein	429
UYEDRAFT_00258	3.17404e-05	8.48288e-05	8.15297e-05	7.21767e-05	5.6482e-05	2.67258	<0.001	2.56864	<0.001	2.27397	<0.001	1.7795	<0.001	0.782552	<0.001	serine/threonine protein kinase	1422
UYEDRAFT_01823	1.04067e-05	2.43942e-05	2.1774e-05	2.36536e-05	1.81477e-05	2.34408	<0.001	2.09231	<0.001	2.27292	<0.001	1.74384	<0.001	0.767225	0.01-0.001	hypothetical protein	492
UYEDRAFT_03533	3.08732e-05	6.61004e-05	6.0738e-05	6.98556e-05	4.84277e-05	2.14103	<0.001	1.96734	<0.001	2.26266	<0.001	1.5686	<0.001	0.693255	<0.001	Cytochrome c, mono- and diheme variants	375
UYEDRAFT_04587	1.90789e-06	1.88858e-06	4.91143e-06	4.31071e-06	5.70938e-06	0.989877	>0.5	2.57427	0.01-0.001	2.25941	0.02-0.01	2.9925	<0.001	1.32446	0.5-0.1	hypothetical protein	174
UYEDRAFT_02235	1.43959e-05	2.62828e-05	3.65083e-05	3.24961e-05	2.65078e-05	1.82571	<0.001	2.53601	<0.001	2.25731	<0.001	1.84134	<0.001	0.815723	0.02-0.01	Uncharacterized protein conserved in cyanobacteria	681
UYEDRAFT_03563	6.41746e-06	1.32201e-05	1.39157e-05	1.44796e-05	1.00934e-05	2.06001	<0.001	2.16841	<0.001	2.25627	<0.001	1.5728	0.02-0.01	0.697077	0.01-0.001	Uncharacterized conserved protein	225
UYEDRAFT_00985	9.57416e-05	0.000271484	0.000228381	0.000215977	0.00010807	2.83559	<0.001	2.38539	<0.001	2.25584	<0.001	1.12877	0.05-0.02	0.500378	<0.001	Multidrug resistance efflux pump	1296
UYEDRAFT_00639	1.83852e-05	6.89332e-05	6.84326e-05	4.14491e-05	1.91672e-05	3.74939	<0.001	3.72216	<0.001	2.25449	<0.001	1.04254	>0.5	0.462427	<0.001	hypothetical protein	306
UYEDRAFT_03357	0.000157661	0.000287851	0.000486886	0.000354694	0.000118979	1.82576	<0.001	3.08817	<0.001	2.24972	<0.001	0.75465	<0.001	0.335442	<0.001	Domain of unknown function (DUF4327)	237
UYEDRAFT_03113	4.42285e-05	8.30976e-05	0.000108051	9.93673e-05	9.43067e-05	1.87883	<0.001	2.44303	<0.001	2.24668	<0.001	2.13226	<0.001	0.949071	0.5-0.1	Uncharacterized conserved protein	399
UYEDRAFT_06397	4.49223e-05	0.000112843	0.000103959	0.000100694	6.59637e-05	2.51196	<0.001	2.31419	<0.001	2.24151	<0.001	1.4684	<0.001	0.655092	<0.001	Domain of unknown function (DUF1825)	324
UYEDRAFT_06638	3.55562e-05	7.44416e-05	6.876e-05	7.96928e-05	4.3432e-05	2.09363	<0.001	1.93384	<0.001	2.24132	<0.001	1.2215	0.02-0.01	0.544993	<0.001	cob(I)alamin adenosyltransferase	678
UYEDRAFT_01305	5.37679e-06	1.38496e-05	1.89909e-05	1.20479e-05	7.23867e-06	2.57581	<0.001	3.532	<0.001	2.24072	<0.001	1.34628	0.5-0.1	0.600826	<0.001	prevent-host-death family protein	345
UYEDRAFT_02638	4.14534e-05	0.000103872	9.54454e-05	9.26249e-05	8.60484e-05	2.50576	<0.001	2.30248	<0.001	2.23444	<0.001	2.07579	<0.001	0.928999	0.5-0.1	phospholipid-binding protein, PBP family	459
UYEDRAFT_04332	3.81579e-06	3.14764e-06	6.05743e-06	8.51088e-06	3.46641e-06	0.824898	>0.5	1.58746	0.1-0.05	2.23044	<0.001	0.908438	>0.5	0.407291	<0.001	hypothetical protein	219
UYEDRAFT_04896	2.77512e-06	1.88858e-05	1.06414e-05	6.18973e-06	3.46641e-06	6.80541	<0.001	3.83458	<0.001	2.23044	0.01-0.001	1.2491	0.5-0.1	0.560025	0.01-0.001	heat shock protein Hsp20	441
UYEDRAFT_05349	6.9378e-07	5.03622e-06	2.78314e-06	1.54743e-06	1.01953e-07	7.2591	<0.001	4.01156	0.01-0.001	2.23044	0.5-0.1	0.146953	0.05-0.02	0.0658853	<0.001	Zn-dependent protease with chaperone function	459
UYEDRAFT_05447	3.4689e-07	2.20335e-06	9.82285e-07	7.73717e-07	7.13672e-07	6.35171	0.01-0.001	2.83169	0.5-0.1	2.23044	0.5-0.1	2.05734	0.5-0.1	0.922394	>0.5	hypothetical protein	825
UYEDRAFT_06626	6.9378e-07	6.29527e-07	9.82285e-07	1.54743e-06	1.12148e-06	0.907387	>0.5	1.41585	>0.5	2.23044	0.5-0.1	1.61648	0.5-0.1	0.724738	0.5-0.1	Ion channel	774
UYEDRAFT_04305	3.53828e-05	5.24081e-05	6.6468e-05	7.85875e-05	6.62695e-05	1.48118	<0.001	1.87854	<0.001	2.22107	<0.001	1.87293	<0.001	0.843258	0.01-0.001	Rieske [2Fe-2S] domain/Pheophorbide a oxygenase	1488
UYEDRAFT_06574	5.37679e-06	1.13315e-05	1.146e-05	1.19373e-05	5.50547e-06	2.10748	<0.001	2.13138	<0.001	2.22016	<0.001	1.02393	>0.5	0.461197	<0.001	Tetratricopeptide repeat/TPR repeat	822
UYEDRAFT_03865	5.0299e-06	1.08593e-05	1.50617e-05	1.11636e-05	8.66602e-06	2.15896	<0.001	2.99443	<0.001	2.21945	<0.001	1.7229	0.02-0.01	0.776273	0.1-0.05	hypothetical protein	192
UYEDRAFT_03504	8.93242e-05	0.000247247	0.00021643	0.00019785	0.00013937	2.76797	<0.001	2.42298	<0.001	2.21497	<0.001	1.56027	<0.001	0.704421	<0.001	beta-phosphoglucomutase	2946
UYEDRAFT_05728	0.000211083	0.000434531	0.000492125	0.000467104	0.000822762	2.05858	<0.001	2.33143	<0.001	2.2129	<0.001	3.89782	<0.001	1.76141	<0.001	hypothetical protein	195
UYEDRAFT_04506	8.4988e-06	1.55808e-05	1.81723e-05	1.87903e-05	8.0543e-06	1.83329	<0.001	2.13822	<0.001	2.21093	<0.001	0.947698	>0.5	0.428642	<0.001	hypothetical protein	345
UYEDRAFT_03048	1.33553e-05	4.34374e-05	3.27428e-05	2.95118e-05	1.80457e-05	3.25245	<0.001	2.45168	<0.001	2.20975	<0.001	1.35121	0.05-0.02	0.611475	<0.001	hypothetical protein	330
UYEDRAFT_06119	4.7177e-05	0.000119453	0.000106087	0.00010401	7.85039e-05	2.53201	<0.001	2.2487	<0.001	2.20467	<0.001	1.66403	<0.001	0.754775	<0.001	hypothetical protein	309
UYEDRAFT_00625	6.07057e-06	9.28553e-06	1.2606e-05	1.33742e-05	5.40352e-06	1.5296	0.05-0.02	2.07657	<0.001	2.20313	<0.001	0.890116	>0.5	0.404024	<0.001	Predicted transcriptional regulators	1317
UYEDRAFT_04082	1.4049e-05	2.95878e-05	3.07783e-05	3.09487e-05	2.74254e-05	2.10604	<0.001	2.19077	<0.001	2.2029	<0.001	1.95212	<0.001	0.886157	0.5-0.1	PIN domain	408
UYEDRAFT_00708	1.90789e-06	6.13789e-06	7.85828e-06	4.20018e-06	3.05859e-06	3.2171	<0.001	4.11882	<0.001	2.20147	0.02-0.01	1.60313	0.5-0.1	0.728206	0.5-0.1	K+-transporting ATPase, C subunit	591
UYEDRAFT_00859	1.90789e-06	2.83287e-06	5.07514e-06	4.20018e-06	0.000111639	1.48482	0.5-0.1	2.66007	0.01-0.001	2.20147	0.02-0.01	58.5141	<0.001	26.5795	<0.001	DevC protein	1173
UYEDRAFT_04826	7.63158e-06	1.74694e-05	1.93183e-05	1.68007e-05	3.0382e-05	2.28909	<0.001	2.53136	<0.001	2.20147	<0.001	3.98109	<0.001	1.80838	<0.001	Protein of unknown function (DUF3611)	579
UYEDRAFT_05719	6.38278e-05	9.15962e-05	0.000104613	0.000140264	9.85887e-05	1.43505	<0.001	1.639	<0.001	2.19754	<0.001	1.54461	<0.001	0.702881	<0.001	glucose 1-dehydrogenase (EC 1.1.1.47)	810
UYEDRAFT_06579	4.68301e-05	0.000104344	0.000117219	0.000102904	6.20895e-05	2.22814	<0.001	2.50308	<0.001	2.19739	<0.001	1.32584	<0.001	0.603371	<0.001	Glycosyltransferases involved in cell wall biogenesis	972
UYEDRAFT_01512	9.88636e-06	1.43217e-05	2.11191e-05	2.16641e-05	1.46813e-05	1.44864	0.05-0.02	2.13619	<0.001	2.19131	<0.001	1.485	0.02-0.01	0.677678	<0.001	putative TIM-barrel protein, nifR3 family	1008
UYEDRAFT_06457	5.20335e-06	1.38496e-05	1.44069e-05	1.13847e-05	3.05859e-06	2.66167	<0.001	2.76877	<0.001	2.18795	<0.001	0.587813	0.05-0.02	0.268659	<0.001	FOG: HEAT repeat	858
UYEDRAFT_00157	6.07057e-06	1.1961e-05	1.35883e-05	1.32637e-05	8.66602e-06	1.97033	<0.001	2.23838	<0.001	2.18492	<0.001	1.42754	0.1-0.05	0.653363	0.01-0.001	Uncharacterized conserved protein	219
UYEDRAFT_02213	1.21411e-06	3.4624e-06	1.96457e-06	2.65274e-06	3.97617e-06	2.85179	0.02-0.01	1.61811	0.5-0.1	2.18492	0.1-0.05	3.27496	0.01-0.001	1.49889	0.5-0.1	Uncharacterized low-complexity proteins	621
UYEDRAFT_06545	3.85048e-05	5.36672e-05	9.57728e-05	8.41141e-05	2.54883e-05	1.39378	<0.001	2.4873	<0.001	2.18451	<0.001	0.661951	<0.001	0.30302	<0.001	hypothetical protein	177
UYEDRAFT_02295	0.000100945	0.000299655	0.000242788	0.000220509	0.000116125	2.9685	<0.001	2.40515	<0.001	2.18445	<0.001	1.15038	0.01-0.001	0.52662	<0.001	His Kinase A (phospho-acceptor) domain/HAMP domain/Histidine kinase-, DNA gyrase B-, and HSP90-like ATPase	1419
UYEDRAFT_05316	9.36603e-06	3.80864e-05	3.24154e-05	2.04482e-05	1.22344e-05	4.06644	<0.001	3.46096	<0.001	2.18323	<0.001	1.30625	0.5-0.1	0.59831	<0.001	Predicted dithiol-disulfide isomerase involved in polyketide biosynthesis	645
UYEDRAFT_02857	7.80502e-06	2.31351e-05	2.1774e-05	1.70218e-05	2.30414e-05	2.96413	<0.001	2.78974	<0.001	2.18087	<0.001	2.95213	<0.001	1.35364	0.01-0.001	1,4-alpha-glucan branching enzyme	1674
UYEDRAFT_04085	7.52751e-05	0.00013283	0.000203333	0.000164138	0.000148954	1.7646	<0.001	2.7012	<0.001	2.18051	<0.001	1.97879	<0.001	0.907487	0.01-0.001	Signal transduction histidine kinase	3921
UYEDRAFT_03950	6.50419e-05	0.000139755	0.000138502	0.000141811	0.000141307	2.14869	<0.001	2.12943	<0.001	2.18031	<0.001	2.17256	<0.001	0.996445	>0.5	hypothetical protein	348
UYEDRAFT_01210	2.94856e-06	3.14764e-06	5.73e-06	6.4108e-06	0.000112454	1.06751	>0.5	1.94332	0.05-0.02	2.17421	0.01-0.001	38.1387	<0.001	17.5414	<0.001	ornithine-acyl[acyl carrier protein] N-acyltransferase	786
UYEDRAFT_05317	1.35287e-05	6.45265e-05	4.76408e-05	2.94012e-05	1.47832e-05	4.7696	<0.001	3.52146	<0.001	2.17325	<0.001	1.09273	>0.5	0.502809	<0.001	Thioredoxin reductase	1284
UYEDRAFT_05391	9.88636e-06	2.62828e-05	2.55394e-05	2.1443e-05	8.97188e-06	2.65849	<0.001	2.5833	<0.001	2.16895	<0.001	0.9075	>0.5	0.418406	<0.001	Uncharacterized protein conserved in bacteria	720
UYEDRAFT_01309	2.60167e-06	5.50836e-06	8.34943e-06	5.63708e-06	1.01953e-06	2.11724	0.02-0.01	3.20925	<0.001	2.16671	0.01-0.001	0.391875	0.02-0.01	0.180862	<0.001	ADP-ribosylglycohydrolase	384
UYEDRAFT_05523	6.07057e-06	1.21184e-05	1.63714e-05	1.31532e-05	1.05012e-05	1.99625	<0.001	2.69685	<0.001	2.16671	<0.001	1.72985	0.01-0.001	0.798375	0.1-0.05	ABC-type proline/glycine betaine transport systems, permease component	636
UYEDRAFT_04953	2.25478e-05	3.49388e-05	4.87868e-05	4.85231e-05	4.40438e-05	1.54954	<0.001	2.1637	<0.001	2.15201	<0.001	1.95335	<0.001	0.907687	0.5-0.1	hypothetical protein	1062
UYEDRAFT_03616	7.92644e-05	0.000130784	0.0001904	0.000170549	6.79008e-05	1.64998	<0.001	2.40208	<0.001	2.15165	<0.001	0.856637	0.02-0.01	0.39813	<0.001	transport-energizing ATPase, TRC40/GET3/ArsA family	1188
UYEDRAFT_01237	0.000115341	0.00021577	0.000241642	0.000247589	0.000220015	1.87072	<0.001	2.09503	<0.001	2.14659	<0.001	1.90752	<0.001	0.888628	<0.001	iojap-like ribosome-associated protein	462
UYEDRAFT_04531	0.0001561	0.00021341	0.000314004	0.000334688	0.000242547	1.36713	<0.001	2.01155	<0.001	2.14405	<0.001	1.55378	<0.001	0.724695	<0.001	Zn-dependent protease with chaperone function	873
UYEDRAFT_03106	4.33612e-05	0.000120554	0.000114927	9.29565e-05	6.525e-05	2.78024	<0.001	2.65046	<0.001	2.14377	<0.001	1.5048	<0.001	0.701941	<0.001	NAD-dependent aldehyde dehydrogenases	1497
UYEDRAFT_01081	1.43959e-05	3.27354e-05	3.33977e-05	3.08381e-05	4.43496e-05	2.27393	<0.001	2.31994	<0.001	2.14214	<0.001	3.0807	<0.001	1.43814	<0.001	hypothetical protein	249
UYEDRAFT_01000	5.37679e-06	7.39694e-06	9.98657e-06	1.14952e-05	5.50547e-06	1.37572	0.5-0.1	1.85735	0.01-0.001	2.13793	<0.001	1.02393	>0.5	0.478936	<0.001	Uncharacterized protein conserved in bacteria	483
UYEDRAFT_01390	0.000213164	0.000630629	0.000649454	0.000455388	0.000425043	2.95842	<0.001	3.04674	<0.001	2.13633	<0.001	1.99397	<0.001	0.933365	0.01-0.001	Fe-S oxidoreductase	1626
UYEDRAFT_00351	6.9378e-06	1.27479e-05	1.35883e-05	1.48111e-05	1.39676e-05	1.83746	0.01-0.001	1.95859	<0.001	2.13485	<0.001	2.01326	<0.001	0.943045	>0.5	Tetracyclin repressor, C-terminal all-alpha domain	315
UYEDRAFT_01642	3.98923e-06	1.47939e-05	1.30971e-05	8.51088e-06	7.54453e-06	3.70845	<0.001	3.28312	<0.001	2.13346	0.01-0.001	1.89122	0.01-0.001	0.886457	0.5-0.1	hypothetical protein	966
UYEDRAFT_04928	3.45156e-05	4.09193e-05	7.76006e-05	7.36136e-05	4.9957e-05	1.18553	0.1-0.05	2.24828	<0.001	2.13277	<0.001	1.44738	<0.001	0.678639	<0.001	Uncharacterized protein conserved in cyanobacteria	642
UYEDRAFT_01279	1.04067e-06	1.25905e-06	8.18571e-07	2.21062e-06	9.17578e-07	1.20985	>0.5	0.786581	>0.5	2.12423	0.1-0.05	0.881719	>0.5	0.415077	0.05-0.02	hypothetical protein	162
UYEDRAFT_00587	9.83433e-05	0.000268965	0.000284044	0.000208351	0.000214204	2.73496	<0.001	2.88829	<0.001	2.11861	<0.001	2.17812	<0.001	1.02809	0.5-0.1	Hypothetical chloroplast protein Ycf34	249
UYEDRAFT_01503	5.20335e-05	0.000155651	0.000121312	0.000110199	0.000107357	2.99135	<0.001	2.33143	<0.001	2.11785	<0.001	2.06322	<0.001	0.974204	>0.5	Predicted glutathione S-transferase	1050
UYEDRAFT_00204	2.63636e-05	3.71421e-05	4.87868e-05	5.58181e-05	2.92606e-05	1.40884	<0.001	1.85054	<0.001	2.11724	<0.001	1.10988	0.5-0.1	0.524212	<0.001	hypothetical protein	561
UYEDRAFT_03596	1.561e-05	2.72271e-05	3.19243e-05	3.30488e-05	3.67031e-05	1.7442	<0.001	2.04511	<0.001	2.11715	<0.001	2.35125	<0.001	1.11058	0.5-0.1	hypothetical protein	579
UYEDRAFT_01552	0.000168935	0.000157697	0.000266036	0.000357457	0.000171995	0.933472	0.5-0.1	1.57478	<0.001	2.11594	<0.001	1.01811	>0.5	0.481162	<0.001	Predicted unusual protein kinase	1716
UYEDRAFT_02887	7.63158e-06	1.68399e-05	1.6044e-05	1.61375e-05	1.02973e-05	2.2066	<0.001	2.10232	<0.001	2.11457	<0.001	1.3493	0.1-0.05	0.638095	<0.001	Uncharacterised protein family (UPF0175)	294
UYEDRAFT_02699	3.29545e-06	4.40669e-06	4.25657e-06	6.96345e-06	1.7332e-06	1.3372	0.5-0.1	1.29165	0.5-0.1	2.11305	0.01-0.001	0.525938	0.1-0.05	0.2489	<0.001	Uncharacterized conserved protein	549
UYEDRAFT_04133	1.31818e-05	1.51087e-05	2.37386e-05	2.78538e-05	1.70262e-05	1.14617	0.5-0.1	1.80086	<0.001	2.11305	<0.001	1.29164	0.1-0.05	0.611269	<0.001	Predicted integral membrane protein	294
UYEDRAFT_01226	2.15072e-05	3.95028e-05	4.8132e-05	4.54282e-05	3.12996e-05	1.83673	<0.001	2.23795	<0.001	2.11224	<0.001	1.45531	<0.001	0.68899	<0.001	conserved hypothetical protein (putative transposase or invertase)	771
UYEDRAFT_03864	2.15072e-05	3.30502e-05	4.50214e-05	4.54282e-05	2.92606e-05	1.5367	<0.001	2.09332	<0.001	2.11224	<0.001	1.3605	0.01-0.001	0.644105	<0.001	Acetyltransferases	558
UYEDRAFT_02995	2.28947e-05	5.55558e-05	4.94417e-05	4.8302e-05	5.09766e-05	2.42657	<0.001	2.15952	<0.001	2.10974	<0.001	2.22656	<0.001	1.05537	0.5-0.1	diguanylate cyclase (GGDEF) domain	2412
UYEDRAFT_02855	5.39414e-05	7.09792e-05	0.000101994	0.000113736	7.05516e-05	1.31586	<0.001	1.89083	<0.001	2.10852	<0.001	1.30793	<0.001	0.620308	<0.001	Outer membrane protein and related peptidoglycan-associated (lipo)proteins	1806
UYEDRAFT_02421	8.4988e-06	1.4007e-05	1.58803e-05	1.7906e-05	1.3152e-05	1.64811	0.01-0.001	1.86853	<0.001	2.10689	<0.001	1.54751	0.01-0.001	0.734499	0.01-0.001	Uncharacterized protein conserved in cyanobacteria	600
UYEDRAFT_03154	3.72907e-05	7.2553e-05	7.53086e-05	7.8477e-05	5.94387e-05	1.94561	<0.001	2.0195	<0.001	2.10447	<0.001	1.59393	<0.001	0.757403	<0.001	Bacteriophytochrome (light-regulated signal transduction histidine kinase)	2370
UYEDRAFT_02382	5.48086e-05	0.000101669	0.000117547	0.000115173	8.01352e-05	1.85498	<0.001	2.14468	<0.001	2.10137	<0.001	1.46209	<0.001	0.695779	<0.001	hypothetical protein	1305
UYEDRAFT_04975	7.11124e-06	1.27479e-05	1.24423e-05	1.49217e-05	1.66184e-05	1.79264	0.01-0.001	1.74966	0.01-0.001	2.09832	<0.001	2.33691	<0.001	1.11371	0.5-0.1	Response regulators consisting of a CheY-like receiver domain and a winged-helix DNA-binding domain	690
UYEDRAFT_00373	5.74103e-05	0.000115203	0.000112635	0.000120368	7.49356e-05	2.00667	<0.001	1.96194	<0.001	2.09663	<0.001	1.30526	<0.001	0.622553	<0.001	ABC-type antimicrobial peptide transport system, permease component	1218
UYEDRAFT_05033	1.19677e-05	1.90432e-05	2.71766e-05	2.50905e-05	3.23191e-05	1.59122	0.01-0.001	2.27083	<0.001	2.09652	<0.001	2.70053	<0.001	1.2881	0.01-0.001	Zn-dependent proteases	1125
UYEDRAFT_00155	0.00016061	0.000454676	0.000383255	0.000336456	0.000292198	2.83093	<0.001	2.38625	<0.001	2.09486	<0.001	1.8193	<0.001	0.868457	<0.001	GTP-binding protein HflX	1626
UYEDRAFT_03155	4.05861e-05	0.000100252	0.000101339	8.48878e-05	7.62609e-05	2.47011	<0.001	2.49689	<0.001	2.09155	<0.001	1.87899	<0.001	0.898374	0.05-0.02	galactose-1-phosphate uridylyltransferase, family 1	1113
UYEDRAFT_01489	8.98445e-05	0.000177684	0.000203824	0.000187903	0.000102259	1.97768	<0.001	2.26863	<0.001	2.09142	<0.001	1.13818	0.02-0.01	0.544213	<0.001	Uncharacterized conserved protein	405
UYEDRAFT_02537	5.0299e-06	1.33775e-05	1.0314e-05	1.05004e-05	5.91328e-06	2.65958	<0.001	2.05054	0.01-0.001	2.0876	<0.001	1.17563	0.5-0.1	0.563146	<0.001	Predicted nucleotidyltransferases	858
UYEDRAFT_00049	2.94856e-05	6.09068e-05	6.89237e-05	6.14552e-05	3.56836e-05	2.06564	<0.001	2.33753	<0.001	2.08424	<0.001	1.2102	0.05-0.02	0.580644	<0.001	Putative restriction endonuclease	828
UYEDRAFT_05933	0.00010424	0.000172648	0.000235094	0.000217193	0.000124995	1.65625	<0.001	2.2553	<0.001	2.08358	<0.001	1.1991	<0.001	0.575499	<0.001	Transglutaminase-like enzymes, putative cysteine proteases	1671
UYEDRAFT_03550	9.01914e-06	1.63677e-05	1.9482e-05	1.87903e-05	1.41715e-05	1.81477	<0.001	2.16007	<0.001	2.08338	<0.001	1.57127	0.01-0.001	0.754193	0.02-0.01	Lactoylglutathione lyase and related lyases	462
UYEDRAFT_01815	1.38756e-06	4.24931e-06	2.12829e-06	2.8738e-06	3.16055e-06	3.06243	0.01-0.001	1.53383	0.5-0.1	2.07112	0.1-0.05	2.27777	0.05-0.02	1.09978	>0.5	Plasmid maintenance system antidote protein	315
UYEDRAFT_04381	5.87978e-05	0.000141014	0.000132609	0.000121584	9.08402e-05	2.39829	<0.001	2.25533	<0.001	2.06783	<0.001	1.54496	<0.001	0.747139	<0.001	phosphate transport system regulatory protein PhoU	687
UYEDRAFT_03439	7.28469e-06	1.62103e-05	1.719e-05	1.50322e-05	9.99141e-06	2.22526	<0.001	2.35974	<0.001	2.06353	<0.001	1.37156	0.1-0.05	0.664667	0.01-0.001	Uncharacterized conserved protein	405
UYEDRAFT_02972	5.20335e-06	1.69972e-05	1.40794e-05	1.07215e-05	2.27355e-05	3.26659	<0.001	2.70584	<0.001	2.0605	<0.001	4.36941	<0.001	2.12056	<0.001	Nucleotidyltransferase domain	864
UYEDRAFT_00030	2.5323e-05	2.14039e-05	4.27294e-05	5.21706e-05	3.36445e-06	0.845238	0.5-0.1	1.68738	<0.001	2.06021	<0.001	0.132862	<0.001	0.0644894	<0.001	hypothetical protein	486
UYEDRAFT_00788	2.93122e-05	9.08093e-05	9.38083e-05	6.02394e-05	7.08574e-05	3.098	<0.001	3.20031	<0.001	2.0551	<0.001	2.41734	<0.001	1.17626	0.01-0.001	phosphoenolpyruvate carboxykinase (ATP)	1689
UYEDRAFT_02107	1.00598e-05	1.22758e-05	1.63714e-05	2.06693e-05	2.07984e-05	1.22028	0.5-0.1	1.62741	0.01-0.001	2.05464	<0.001	2.06748	<0.001	1.00625	>0.5	Rhodanese-related sulfurtransferase	360
UYEDRAFT_06769	3.98923e-06	1.05446e-05	1.01503e-05	8.17929e-06	6.83086e-06	2.64326	<0.001	2.54442	<0.001	2.05034	0.01-0.001	1.71232	0.05-0.02	0.835141	0.5-0.1	hypothetical protein	384
UYEDRAFT_01492	0.000152978	0.000354424	0.000317933	0.000312913	0.000211145	2.31682	<0.001	2.07829	<0.001	2.04547	<0.001	1.38023	<0.001	0.674772	<0.001	Signal transduction histidine kinase	1344
UYEDRAFT_03926	4.16268e-06	6.13789e-06	7.85828e-06	8.51088e-06	6.93281e-06	1.4745	0.5-0.1	1.88779	0.01-0.001	2.04457	0.01-0.001	1.66547	0.05-0.02	0.814582	0.5-0.1	Methylase involved in ubiquinone/menaquinone biosynthesis	642
UYEDRAFT_00084	8.67225e-07	1.25905e-06	1.146e-06	1.7685e-06	1.42734e-06	1.45182	>0.5	1.32146	>0.5	2.03926	0.5-0.1	1.64588	0.5-0.1	0.807095	>0.5	hypothetical protein	102
UYEDRAFT_04589	2.60167e-06	3.77716e-06	4.584e-06	5.30549e-06	2.54883e-06	1.45182	0.5-0.1	1.76194	0.1-0.05	2.03926	0.02-0.01	0.979688	>0.5	0.480414	0.01-0.001	Domain of Unknown Function (DUF1206)	864
UYEDRAFT_06557	2.02931e-05	1.76268e-05	1.73537e-05	4.13386e-05	3.80285e-05	0.86861	0.5-0.1	0.855155	0.5-0.1	2.03708	<0.001	1.87397	<0.001	0.919928	0.5-0.1	Molecular chaperone (small heat shock protein)	579
UYEDRAFT_04639	3.67703e-05	8.05795e-05	8.12023e-05	7.48295e-05	5.42391e-05	2.19143	<0.001	2.20836	<0.001	2.03505	<0.001	1.47508	<0.001	0.724836	<0.001	Exodeoxyribonuclease I subunit D (EC 3.1.11.1)	1317
UYEDRAFT_00116	8.55084e-05	0.000125276	0.000180904	0.000173644	9.04324e-05	1.46507	<0.001	2.11563	<0.001	2.03073	<0.001	1.05759	0.5-0.1	0.520792	<0.001	daunorubicin resistance ABC transporter ATP-binding subunit	1020
UYEDRAFT_00104	0.000228947	0.000577119	0.000529779	0.000464562	0.00027874	2.52075	<0.001	2.31398	<0.001	2.02912	<0.001	1.21748	<0.001	0.600006	<0.001	Iron-sulfur cluster assembly accessory protein	360
UYEDRAFT_02861	5.70634e-05	7.03497e-05	9.18437e-05	0.000115726	6.60656e-05	1.23283	0.01-0.001	1.6095	<0.001	2.02802	<0.001	1.15776	0.05-0.02	0.57088	<0.001	homospermidine synthase (spermidine-specific) (EC 2.5.1.45)	1173
UYEDRAFT_06768	5.72368e-06	6.76742e-06	7.36714e-06	1.16058e-05	0.000183516	1.18235	0.5-0.1	1.28713	0.5-0.1	2.02767	<0.001	32.0625	<0.001	15.8125	<0.001	NADH-quinone oxidoreductase, B subunit	747
UYEDRAFT_06330	6.9378e-06	1.98301e-05	1.40794e-05	1.40374e-05	9.88945e-06	2.85827	<0.001	2.02938	<0.001	2.02333	<0.001	1.42545	0.1-0.05	0.704506	0.01-0.001	Cro/C1-type HTH DNA-binding domain	213
UYEDRAFT_06052	1.04067e-06	2.20335e-06	1.30971e-06	2.10009e-06	2.03906e-06	2.11724	0.5-0.1	1.25853	>0.5	2.01802	0.5-0.1	1.95938	0.5-0.1	0.970941	>0.5	Transposase and inactivated derivatives	573
UYEDRAFT_00660	2.15072e-05	3.77716e-05	4.42028e-05	4.33281e-05	4.89375e-05	1.75623	<0.001	2.05526	<0.001	2.01459	<0.001	2.2754	<0.001	1.12946	0.1-0.05	calcium/proton exchanger (cax)	1122
UYEDRAFT_06556	1.21411e-05	7.86909e-06	1.11326e-05	2.44273e-05	3.06879e-05	0.648134	0.02-0.01	0.916929	>0.5	2.01195	<0.001	2.52759	<0.001	1.25629	0.01-0.001	hypothetical protein	264
UYEDRAFT_02626	1.61304e-05	3.60404e-05	3.65083e-05	3.23856e-05	2.80371e-05	2.23432	<0.001	2.26332	<0.001	2.00774	<0.001	1.73816	<0.001	0.865729	0.1-0.05	Uncharacterized conserved protein	294
UYEDRAFT_03792	4.23206e-05	0.000110639	9.82285e-05	8.48878e-05	4.48594e-05	2.61432	<0.001	2.32106	<0.001	2.00583	<0.001	1.05999	0.5-0.1	0.528455	<0.001	K+ transport systems, NAD-binding component	2082
UYEDRAFT_04479	1.21411e-06	2.83287e-06	2.45571e-06	2.43168e-06	2.44688e-06	2.33328	0.1-0.05	2.02264	0.5-0.1	2.00284	0.5-0.1	2.01536	0.1-0.05	1.00625	>0.5	Hemoglobin-like flavoprotein	453
UYEDRAFT_00410	5.48086e-05	0.000105761	0.000126224	0.000109757	2.01867e-05	1.92963	<0.001	2.30299	<0.001	2.00255	<0.001	0.368313	<0.001	0.183922	<0.001	hypothetical protein	243
UYEDRAFT_04076	6.24402e-06	1.35348e-05	1.39157e-05	1.249e-05	1.11129e-05	2.16765	<0.001	2.22865	<0.001	2.00031	<0.001	1.77977	0.01-0.001	0.889743	0.5-0.1	Uncharacterized protein conserved in cyanobacteria	654
UYEDRAFT_01072	5.72368e-05	0.000114259	0.000113454	0.0001144	0.000115819	1.99625	<0.001	1.98218	<0.001	1.9987	<0.001	2.0235	<0.001	1.01241	>0.5	ABC-type phosphate transport system, periplasmic component	1071
UYEDRAFT_04222	7.21531e-05	0.000145421	0.000142268	0.000144022	0.00017383	2.01545	<0.001	1.97175	<0.001	1.99606	<0.001	2.40918	<0.001	1.20697	<0.001	Signal transduction histidine kinase	1674
UYEDRAFT_01932	6.59091e-06	1.65251e-05	1.11326e-05	1.31532e-05	1.01953e-05	2.50725	<0.001	1.68908	0.01-0.001	1.99566	<0.001	1.54688	0.05-0.02	0.775121	0.1-0.05	hypothetical protein	228
UYEDRAFT_00881	1.19677e-05	2.31351e-05	2.65217e-05	2.38747e-05	1.03992e-05	1.93313	<0.001	2.21611	<0.001	1.99493	<0.001	0.86894	0.5-0.1	0.435575	<0.001	hypothetical protein	246
UYEDRAFT_01242	1.61304e-05	3.50961e-05	3.94551e-05	3.21645e-05	2.78332e-05	2.17578	<0.001	2.44601	<0.001	1.99403	<0.001	1.72551	<0.001	0.865339	0.1-0.05	Organic radical activating enzymes	798
UYEDRAFT_06210	0.000323475	0.000539505	0.00069464	0.000642185	0.000656272	1.66784	<0.001	2.14743	<0.001	1.98527	<0.001	2.02882	<0.001	1.02194	0.5-0.1	hypothetical protein	465
UYEDRAFT_04850	1.69976e-05	3.36797e-05	3.7818e-05	3.37119e-05	1.61086e-05	1.98144	<0.001	2.2249	<0.001	1.98333	<0.001	0.947698	>0.5	0.477831	<0.001	flavoprotein, HI0933 family	1302
UYEDRAFT_03644	5.79306e-05	7.5858e-05	0.000107724	0.000114842	0.000141511	1.30946	<0.001	1.85953	<0.001	1.9824	<0.001	2.44277	<0.001	1.23223	<0.001	Pyruvate/2-oxoglutarate dehydrogenase complex, dihydrolipoamide dehydrogenase (E3) component, and related enzymes	1548
UYEDRAFT_05913	1.59569e-05	2.32925e-05	2.35749e-05	3.16119e-05	1.47832e-05	1.45971	0.01-0.001	1.4774	0.01-0.001	1.98107	<0.001	0.926444	>0.5	0.467648	<0.001	Uncharacterized protein conserved in cyanobacteria	690
UYEDRAFT_03372	0.00409538	0.00745801	0.00865541	0.00811308	0.00491251	1.82108	<0.001	2.11346	<0.001	1.98103	<0.001	1.19952	<0.001	0.605505	<0.001	ATPases with chaperone activity, ATP-binding subunit	2469
UYEDRAFT_03118	6.41746e-06	8.49862e-06	1.30971e-05	1.27111e-05	1.11129e-05	1.3243	0.5-0.1	2.04086	<0.001	1.9807	<0.001	1.73166	0.01-0.001	0.874269	0.5-0.1	Nucleoside-diphosphate-sugar epimerases	1131
UYEDRAFT_06405	2.11603e-05	3.16337e-05	5.2716e-05	4.18912e-05	3.7009e-05	1.49496	<0.001	2.49127	<0.001	1.97971	<0.001	1.74898	<0.001	0.883454	0.1-0.05	Predicted phosphohydrolases	1101
UYEDRAFT_02689	5.0299e-06	9.28553e-06	8.84057e-06	9.94779e-06	7.54453e-06	1.84606	0.01-0.001	1.7576	0.02-0.01	1.97773	0.01-0.001	1.49994	0.1-0.05	0.758413	0.1-0.05	NAD(P)-dependent nickel-iron dehydrogenase subunit HoxY	546
UYEDRAFT_03367	5.0299e-06	1.21184e-05	9.82285e-06	9.94779e-06	7.23867e-06	2.40927	<0.001	1.95289	0.01-0.001	1.97773	0.01-0.001	1.43913	0.1-0.05	0.727667	0.05-0.02	ABC-type cobalt transport system, permease component CbiQ and related transporters	678
UYEDRAFT_02291	1.21411e-05	2.58106e-05	2.79951e-05	2.39852e-05	1.34578e-05	2.12588	<0.001	2.30581	<0.001	1.97553	<0.001	1.10845	0.5-0.1	0.561088	<0.001	N-methylhydantoinase A/acetone carboxylase, beta subunit	2187
UYEDRAFT_05431	1.73445e-06	1.25905e-06	2.292e-06	3.42646e-06	4.07813e-07	0.72591	0.5-0.1	1.32146	0.5-0.1	1.97553	0.1-0.05	0.235125	0.01-0.001	0.119019	<0.001	hypothetical protein	111
UYEDRAFT_04686	5.08194e-05	9.12814e-05	9.70825e-05	0.000100362	7.21828e-05	1.79619	<0.001	1.91034	<0.001	1.97488	<0.001	1.42038	<0.001	0.719224	<0.001	Serine/threonine protein kinase	1764
UYEDRAFT_01357	2.65371e-05	5.44541e-05	5.99194e-05	5.22811e-05	7.99313e-05	2.052	<0.001	2.25795	<0.001	1.97012	<0.001	3.01206	<0.001	1.52887	<0.001	Predicted amidophosphoribosyltransferases	672
UYEDRAFT_00051	5.72368e-06	5.35098e-06	8.51314e-06	1.12742e-05	5.09766e-06	0.934884	>0.5	1.48735	0.1-0.05	1.96974	<0.001	0.890625	>0.5	0.452154	<0.001	hypothetical protein	150
UYEDRAFT_00244	9.53947e-06	1.92006e-05	1.68626e-05	1.87903e-05	1.68223e-05	2.01275	<0.001	1.76766	<0.001	1.96974	<0.001	1.76344	<0.001	0.895265	0.5-0.1	cAMP-binding proteins - catabolite gene activator and regulatory subunit of cAMP-dependent protein kinases	717
UYEDRAFT_02696	3.81579e-06	1.65251e-05	1.30971e-05	7.51611e-06	1.0909e-05	4.33071	<0.001	3.43235	<0.001	1.96974	0.01-0.001	2.85891	<0.001	1.45141	0.02-0.01	Universal stress protein UspA and related nucleotide-binding proteins	537
UYEDRAFT_04164	3.05263e-05	6.1851e-05	5.87734e-05	6.01288e-05	6.70852e-05	2.02615	<0.001	1.92534	<0.001	1.96974	<0.001	2.19762	<0.001	1.11569	0.1-0.05	Protein of unknown function (DUF2808)	549
UYEDRAFT_00232	7.11124e-05	0.000117092	0.000119839	0.000139711	5.4341e-05	1.64658	<0.001	1.6852	<0.001	1.96465	<0.001	0.764156	<0.001	0.388953	<0.001	Trypsin-like serine proteases, typically periplasmic, contain C-terminal PDZ domain	888
UYEDRAFT_05263	6.59091e-06	2.58106e-05	3.12694e-05	1.29321e-05	6.11719e-07	3.91609	<0.001	4.74433	<0.001	1.96212	<0.001	0.0928125	<0.001	0.0473023	<0.001	Nucleoside-diphosphate-sugar epimerases	1068
UYEDRAFT_01419	2.25478e-06	5.98051e-06	3.76543e-06	4.42124e-06	5.91328e-06	2.65236	0.01-0.001	1.66997	0.5-0.1	1.96082	0.05-0.02	2.62255	0.01-0.001	1.33747	0.5-0.1	hypothetical protein	369
UYEDRAFT_02629	9.53947e-06	1.85711e-05	1.98094e-05	1.86797e-05	1.75359e-05	1.94676	<0.001	2.07657	<0.001	1.95815	<0.001	1.83825	<0.001	0.938768	>0.5	hypothetical protein	219
UYEDRAFT_04008	1.0927e-05	1.65251e-05	1.73537e-05	2.13325e-05	1.22344e-05	1.51231	0.01-0.001	1.58814	0.01-0.001	1.95227	<0.001	1.11964	0.5-0.1	0.573509	<0.001	Uncharacterized flavoproteins	1743
UYEDRAFT_05524	5.72368e-06	7.08218e-06	1.01503e-05	1.11636e-05	1.24383e-05	1.23735	0.5-0.1	1.77338	0.01-0.001	1.95043	<0.001	2.17313	<0.001	1.11418	0.5-0.1	ABC-type proline/glycine betaine transport systems, ATPase components	747
UYEDRAFT_02491	2.94856e-06	3.61978e-06	2.78314e-06	5.74761e-06	4.9957e-06	1.22764	>0.5	0.943897	>0.5	1.94929	0.02-0.01	1.69428	0.1-0.05	0.869179	0.5-0.1	Nuclease A inhibitor-like protein	705
UYEDRAFT_00395	6.79904e-05	0.000159113	0.000140467	0.000132527	0.000144672	2.34023	<0.001	2.06598	<0.001	1.9492	<0.001	2.12782	<0.001	1.09164	0.05-0.02	Protein of unknown function (DUF760)	348
UYEDRAFT_00117	2.23744e-05	4.28078e-05	5.09151e-05	4.35492e-05	3.39504e-05	1.91325	<0.001	2.2756	<0.001	1.94638	<0.001	1.51738	<0.001	0.779587	<0.001	Uncharacterized conserved protein	846
UYEDRAFT_05260	9.71292e-06	1.99875e-05	2.45571e-05	1.89008e-05	2.03906e-07	2.05783	<0.001	2.5283	<0.001	1.94594	<0.001	0.0209933	<0.001	0.0107882	<0.001	hypothetical protein	189
UYEDRAFT_01444	3.29545e-06	4.87884e-06	7.53086e-06	6.4108e-06	2.95664e-06	1.48047	0.5-0.1	2.28522	0.01-0.001	1.94534	0.02-0.01	0.897188	>0.5	0.461197	<0.001	Diadenosine tetraphosphate (Ap4A) hydrolase and other HIT family hydrolases	855
UYEDRAFT_01488	6.24402e-05	0.000202236	0.000153728	0.000121252	0.00010073	3.23887	<0.001	2.462	<0.001	1.9419	<0.001	1.61322	<0.001	0.830744	<0.001	FOG: CheY-like receiver	474
UYEDRAFT_06043	7.45813e-06	1.44791e-05	1.3752e-05	1.44796e-05	1.43754e-05	1.94139	<0.001	1.84389	<0.001	1.94144	<0.001	1.92748	<0.001	0.992806	>0.5	Ion transport protein	816
UYEDRAFT_04838	1.2488e-05	2.36073e-05	2.1774e-05	2.42063e-05	1.84535e-05	1.89039	<0.001	1.74359	<0.001	1.93836	<0.001	1.4777	0.01-0.001	0.762344	0.01-0.001	Signal transduction histidine kinase	1185
UYEDRAFT_04773	0.000514264	0.000983479	0.00106709	0.000996105	0.000938479	1.9124	<0.001	2.07498	<0.001	1.93695	<0.001	1.8249	<0.001	0.942148	<0.001	Acetyltransferases	1263
UYEDRAFT_04809	8.72428e-05	0.000152031	0.0001719	0.00016867	0.000144875	1.74262	<0.001	1.97036	<0.001	1.93334	<0.001	1.6606	<0.001	0.858927	<0.001	Predicted glutathione S-transferase	972
UYEDRAFT_00650	2.064e-05	3.71421e-05	4.02737e-05	3.99017e-05	4.41457e-05	1.79952	<0.001	1.95125	<0.001	1.93323	<0.001	2.13885	<0.001	1.10636	0.5-0.1	Sugar phosphate permease	1305
UYEDRAFT_00705	1.92524e-05	3.03747e-05	4.86231e-05	3.71384e-05	2.15121e-05	1.57771	<0.001	2.52556	<0.001	1.92903	<0.001	1.11737	0.5-0.1	0.579242	<0.001	K+-transporting ATPase, KdpA	1686
UYEDRAFT_03347	9.36603e-06	1.60529e-05	1.98094e-05	1.80165e-05	7.44258e-06	1.71395	0.01-0.001	2.11503	<0.001	1.92361	<0.001	0.794635	0.5-0.1	0.413097	<0.001	Methylase involved in ubiquinone/menaquinone biosynthesis	612
UYEDRAFT_00352	3.98923e-05	9.45865e-05	9.0534e-05	7.6598e-05	6.9532e-05	2.37104	<0.001	2.26946	<0.001	1.92012	<0.001	1.74299	<0.001	0.907753	0.1-0.05	hypothetical protein	705
UYEDRAFT_04570	1.561e-05	1.82563e-05	2.14466e-05	2.99539e-05	1.54969e-05	1.16952	0.5-0.1	1.37389	0.02-0.01	1.91889	<0.001	0.99275	>0.5	0.517358	<0.001	Predicted O-methyltransferase	2136
UYEDRAFT_00074	3.4689e-07	3.14764e-07	1.63714e-07	6.63186e-07	3.05859e-07	0.907387	>0.5	0.471949	>0.5	1.9118	0.5-0.1	0.881719	>0.5	0.461197	0.5-0.1	Uncharacterized conserved small protein containing a coiled-coil domain	246
UYEDRAFT_00571	3.4689e-07	4.72145e-07	9.82285e-07	6.63186e-07	0.000177704	1.36108	>0.5	2.83169	0.5-0.1	1.9118	0.5-0.1	512.279	<0.001	267.956	<0.001	DevC protein	1173
UYEDRAFT_00673	6.9378e-07	1.57382e-06	1.47343e-06	1.32637e-06	5.09766e-07	2.26847	0.5-0.1	2.12377	0.5-0.1	1.9118	0.5-0.1	0.734766	>0.5	0.384331	0.1-0.05	Uncharacterized conserved protein	261
UYEDRAFT_02551	3.4689e-07	4.72145e-07	1.63714e-07	6.63186e-07	1.7332e-06	1.36108	>0.5	0.471949	>0.5	1.9118	0.5-0.1	4.99641	0.02-0.01	2.61345	0.05-0.02	MAC/Perforin domain	1125
UYEDRAFT_02900	5.20335e-07	1.25905e-06	1.30971e-06	9.94779e-07	9.17578e-07	2.4197	0.5-0.1	2.51706	0.5-0.1	1.9118	0.5-0.1	1.76344	0.5-0.1	0.922394	>0.5	Predicted permease, cadmium resistance protein	657
UYEDRAFT_03405	6.9378e-07	1.10167e-06	2.61943e-06	1.32637e-06	1.7332e-06	1.58793	0.5-0.1	3.77559	0.02-0.01	1.9118	0.5-0.1	2.4982	0.1-0.05	1.30673	0.5-0.1	hypothetical protein	225
UYEDRAFT_03691	1.73445e-07	4.72145e-07	1.63714e-07	3.31593e-07	0.000207475	2.72216	0.5-0.1	0.943897	>0.5	1.9118	>0.5	1196.2	<0.001	625.691	<0.001	WbqC-like protein family	693
UYEDRAFT_03920	6.9378e-06	7.86909e-06	1.22786e-05	1.32637e-05	4.7918e-06	1.13423	>0.5	1.76981	0.01-0.001	1.9118	<0.001	0.69068	0.1-0.05	0.361271	<0.001	Acetyltransferases	453
UYEDRAFT_03948	1.38756e-06	1.57382e-06	1.47343e-06	2.65274e-06	1.5293e-06	1.13423	>0.5	1.06188	>0.5	1.9118	0.5-0.1	1.10215	>0.5	0.576496	0.1-0.05	hypothetical protein	252
UYEDRAFT_04511	1.73445e-07	6.29527e-07	6.54857e-07	3.31593e-07	7.13672e-07	3.62955	0.5-0.1	3.77559	0.5-0.1	1.9118	>0.5	4.11469	0.5-0.1	2.15225	0.5-0.1	Response regulator containing CheY-like receiver, AAA-type ATPase, and DNA-binding domains	507
UYEDRAFT_05028	3.91986e-05	9.7262e-05	9.69188e-05	7.494e-05	4.73063e-05	2.48126	<0.001	2.47251	<0.001	1.9118	<0.001	1.20684	0.05-0.02	0.631255	<0.001	Uncharacterized protein conserved in cyanobacteria	762
UYEDRAFT_05255	1.04067e-06	2.20335e-06	1.80086e-06	1.98956e-06	1.32539e-06	2.11724	0.5-0.1	1.73048	0.5-0.1	1.9118	0.5-0.1	1.27359	>0.5	0.666174	0.5-0.1	Protein of unknown function (DUF2808)	489
UYEDRAFT_05264	1.73445e-06	7.08218e-06	5.89371e-06	3.31593e-06	2.03906e-07	4.08324	<0.001	3.39803	<0.001	1.9118	0.1-0.05	0.117563	<0.001	0.061493	<0.001	Fatty acid desaturase	864
UYEDRAFT_05449	1.73445e-07	1.10167e-06	4.91143e-07	3.31593e-07	5.09766e-07	6.35171	0.05-0.02	2.83169	0.5-0.1	1.9118	>0.5	2.93906	0.5-0.1	1.53732	>0.5	Type IV secretory pathway, VirD4 components	1068
UYEDRAFT_05450	1.73445e-07	7.86909e-07	6.54857e-07	3.31593e-07	1.01953e-07	4.53694	0.5-0.1	3.77559	0.5-0.1	1.9118	>0.5	0.587813	>0.5	0.307465	0.5-0.1	hypothetical protein	384
UYEDRAFT_06077	1.73445e-07	4.72145e-07	6.54857e-07	3.31593e-07	1.12148e-06	2.72216	0.5-0.1	3.77559	0.5-0.1	1.9118	>0.5	6.46594	0.05-0.02	3.38211	0.05-0.02	Uncharacterized conserved small protein	324
UYEDRAFT_06121	1.38756e-06	1.88858e-06	3.76543e-06	2.65274e-06	2.14102e-06	1.36108	0.5-0.1	2.7137	0.02-0.01	1.9118	0.5-0.1	1.54301	0.5-0.1	0.807095	0.5-0.1	transcriptional regulator, AraC family	996
UYEDRAFT_06233	3.4689e-07	1.25905e-06	6.54857e-07	6.63186e-07	2.34492e-06	3.62955	0.1-0.05	1.88779	0.5-0.1	1.9118	0.5-0.1	6.75984	0.01-0.001	3.53585	0.01-0.001	Carbohydrate-selective porin, OprB family	453
UYEDRAFT_06652	5.20335e-07	1.10167e-06	1.80086e-06	9.94779e-07	2.75273e-06	2.11724	0.5-0.1	3.46096	0.05-0.02	1.9118	0.5-0.1	5.29031	0.01-0.001	2.76718	0.01-0.001	Predicted dinucleotide-binding enzymes	684
UYEDRAFT_06709	3.34749e-05	3.71421e-05	4.99328e-05	6.38869e-05	5.05688e-05	1.10955	0.5-0.1	1.49165	<0.001	1.9085	<0.001	1.51065	<0.001	0.791536	<0.001	solanesyl diphosphate synthase	972
UYEDRAFT_03874	0.000125748	0.000215141	0.000258832	0.00023941	0.000141919	1.71089	<0.001	2.05835	<0.001	1.90389	<0.001	1.1286	0.01-0.001	0.592785	<0.001	Protein of unknown function (DUF2605)	339
UYEDRAFT_04774	0.000126962	0.000232925	0.000266363	0.0002414	0.000266404	1.83461	<0.001	2.09798	<0.001	1.90136	<0.001	2.0983	<0.001	1.10358	<0.001	RNAse H-fold protein YqgF	567
UYEDRAFT_01177	3.01794e-05	4.73719e-05	7.53086e-05	5.73656e-05	5.90309e-05	1.56968	<0.001	2.49536	<0.001	1.90082	<0.001	1.956	<0.001	1.02903	>0.5	Tetratricopeptide repeat/TPR repeat	678
UYEDRAFT_04906	2.60167e-05	5.68148e-05	6.25388e-05	4.94073e-05	3.94559e-05	2.18378	<0.001	2.40379	<0.001	1.89906	<0.001	1.51656	<0.001	0.798583	0.01-0.001	Predicted nucleic acid-binding protein, contains PIN domain	408
UYEDRAFT_01667	7.97847e-06	1.33775e-05	1.45706e-05	1.51427e-05	1.93711e-05	1.67669	0.01-0.001	1.82624	<0.001	1.89795	<0.001	2.42792	<0.001	1.27923	0.05-0.02	FOG: FHA domain	798
UYEDRAFT_04819	3.10467e-05	4.23357e-05	5.10788e-05	5.8913e-05	2.65078e-05	1.36362	0.01-0.001	1.64523	<0.001	1.89756	<0.001	0.853806	0.5-0.1	0.449948	<0.001	amidohydrolase	1182
UYEDRAFT_03204	3.72907e-05	0.000230564	8.61137e-05	7.06293e-05	3.0484e-05	6.1829	<0.001	2.30926	<0.001	1.89402	<0.001	0.81747	0.05-0.02	0.431606	<0.001	Predicted hydrolases or acyltransferases (alpha/beta hydrolase superfamily)	1140
UYEDRAFT_04101	5.55024e-06	8.34124e-06	1.08051e-05	1.05004e-05	6.11719e-06	1.50286	0.1-0.05	1.94679	0.01-0.001	1.89189	0.01-0.001	1.10215	>0.5	0.582565	<0.001	Uncharacterized protein conserved in bacteria	411
UYEDRAFT_00221	5.20335e-06	8.49862e-06	1.0314e-05	9.83726e-06	4.81219e-05	1.6333	0.05-0.02	1.98218	0.01-0.001	1.89056	0.01-0.001	9.24825	<0.001	4.8918	<0.001	cAMP-binding proteins - catabolite gene activator and regulatory subunit of cAMP-dependent protein kinases	732
UYEDRAFT_04382	2.60167e-05	5.3195e-05	4.71497e-05	4.91863e-05	4.08832e-05	2.04465	<0.001	1.81228	<0.001	1.89056	<0.001	1.57142	<0.001	0.831191	0.01-0.001	D-alanyl-D-alanine dipeptidase	708
UYEDRAFT_04927	5.20335e-06	8.34124e-06	1.01503e-05	9.83726e-06	8.15625e-06	1.60305	0.05-0.02	1.95072	0.01-0.001	1.89056	0.01-0.001	1.5675	0.05-0.02	0.829119	0.5-0.1	hypothetical protein	174
UYEDRAFT_00706	1.45694e-05	3.06895e-05	4.66586e-05	2.75222e-05	1.7434e-05	2.10644	<0.001	3.20251	<0.001	1.88904	<0.001	1.19662	0.5-0.1	0.633452	<0.001	K+-transporting ATPase, B subunit	2070
UYEDRAFT_01931	9.71292e-06	1.90432e-05	1.58803e-05	1.83481e-05	1.28461e-05	1.9606	<0.001	1.63496	0.01-0.001	1.88904	<0.001	1.32258	0.1-0.05	0.700131	0.01-0.001	addiction module toxin, RelE/StbE family	303
UYEDRAFT_03049	4.85646e-06	1.29053e-05	1.11326e-05	9.17407e-06	5.40352e-06	2.65735	<0.001	2.29232	<0.001	1.88904	0.01-0.001	1.11265	>0.5	0.588999	0.01-0.001	conserved hypothetical protein, ribA/ribD-fused	447
UYEDRAFT_02038	0.000241609	0.000393769	0.000517664	0.000456272	0.0002662	1.62978	<0.001	2.14257	<0.001	1.88847	<0.001	1.10178	0.01-0.001	0.583423	<0.001	Predicted Zn-dependent proteases and their inactivated homologs	1473
UYEDRAFT_03598	0.000129563	0.000224269	0.000244589	0.000244273	0.000165776	1.73096	<0.001	1.88779	<0.001	1.88536	<0.001	1.2795	<0.001	0.678649	<0.001	Predicted unusual protein kinase	2031
UYEDRAFT_04088	2.42823e-05	5.22508e-05	6.46671e-05	4.57598e-05	2.86488e-05	2.1518	<0.001	2.66314	<0.001	1.88449	<0.001	1.17982	0.5-0.1	0.62607	<0.001	PAS domain S-box	3783
UYEDRAFT_05315	1.49163e-05	5.11491e-05	3.50348e-05	2.80749e-05	1.7332e-05	3.42908	<0.001	2.34877	<0.001	1.88216	<0.001	1.16196	0.5-0.1	0.617351	<0.001	transcriptional regulator, TetR family	585
UYEDRAFT_01076	0.000102853	0.000314921	0.000354605	0.000193429	2.10023e-05	3.06186	<0.001	3.44769	<0.001	1.88064	<0.001	0.204198	<0.001	0.108579	<0.001	hypothetical protein	201
UYEDRAFT_00097	3.29545e-06	1.14889e-05	8.67685e-06	6.18973e-06	4.07813e-06	3.48628	<0.001	2.63298	<0.001	1.87826	0.02-0.01	1.2375	0.5-0.1	0.658853	0.05-0.02	hypothetical protein	159
UYEDRAFT_01063	2.60167e-05	4.56407e-05	3.97826e-05	4.87442e-05	6.7391e-05	1.75428	<0.001	1.52911	<0.001	1.87357	<0.001	2.59029	<0.001	1.38255	<0.001	Membrane proteins related to metalloendopeptidases	915
UYEDRAFT_06073	8.32536e-06	1.99875e-05	1.50617e-05	1.55849e-05	1.35598e-05	2.4008	<0.001	1.80914	<0.001	1.87198	<0.001	1.62873	0.01-0.001	0.87006	0.5-0.1	hypothetical protein	258
UYEDRAFT_02383	0.000121758	0.000211364	0.000238532	0.000227915	0.000191468	1.73593	<0.001	1.95906	<0.001	1.87186	<0.001	1.57252	<0.001	0.840086	<0.001	phage shock protein A (PspA) family protein	678
UYEDRAFT_06167	0.000161824	0.000225056	0.000315641	0.000301639	0.000146914	1.39074	<0.001	1.95052	<0.001	1.86399	<0.001	0.907865	0.05-0.02	0.487054	<0.001	RIP metalloprotease RseP	1086
UYEDRAFT_00778	6.41746e-06	2.75418e-05	4.10923e-05	1.19373e-05	4.38398e-06	4.2917	<0.001	6.40319	<0.001	1.86013	<0.001	0.683133	0.1-0.05	0.36725	<0.001	hypothetical protein	165
UYEDRAFT_05965	4.70036e-05	7.77466e-05	8.92243e-05	8.743e-05	4.00676e-05	1.65406	<0.001	1.89824	<0.001	1.86007	<0.001	0.852437	0.05-0.02	0.458282	<0.001	Saccharopine dehydrogenase and related proteins	1128
UYEDRAFT_06010	0.000138929	0.000277149	0.000293048	0.00025809	0.0001253	1.99489	<0.001	2.10933	<0.001	1.8577	<0.001	0.9019	0.05-0.02	0.485492	<0.001	Exopolyphosphatase-related proteins	1293
UYEDRAFT_06646	4.57895e-05	6.81463e-05	8.4804e-05	8.47772e-05	8.29899e-05	1.48825	<0.001	1.85204	<0.001	1.85146	<0.001	1.81242	<0.001	0.978917	>0.5	Glutathione S-transferase	798
UYEDRAFT_01857	2.48026e-05	3.10042e-05	4.48577e-05	4.58703e-05	1.77398e-05	1.25004	0.05-0.02	1.80859	<0.001	1.84941	<0.001	0.71524	0.01-0.001	0.386739	<0.001	Bacteriophytochrome (light-regulated signal transduction histidine kinase)	1620
UYEDRAFT_04098	0.000132685	0.000218446	0.000254248	0.000245268	0.000296888	1.64634	<0.001	1.91617	<0.001	1.84849	<0.001	2.23753	<0.001	1.21046	<0.001	hypothetical protein	315
UYEDRAFT_01080	6.9378e-06	1.60529e-05	1.45706e-05	1.28216e-05	2.6202e-05	2.31384	<0.001	2.10017	<0.001	1.84808	<0.001	3.7767	<0.001	2.04358	<0.001	CP12 domain	261
UYEDRAFT_01513	5.0299e-06	6.29527e-06	5.23886e-06	9.2846e-06	7.64649e-06	1.25157	0.5-0.1	1.04154	>0.5	1.84588	0.01-0.001	1.5202	0.1-0.05	0.823566	0.5-0.1	hypothetical protein	264
UYEDRAFT_00011	0.000117075	0.000106075	0.000191055	0.000215867	0.000129277	0.906043	0.1-0.05	1.63189	<0.001	1.84383	<0.001	1.10422	0.05-0.02	0.598872	<0.001	ferrochelatase (EC 4.99.1.1)	1164
UYEDRAFT_00343	0.00010927	0.000290055	0.000249173	0.000201166	0.000110211	2.65447	<0.001	2.28034	<0.001	1.841	<0.001	1.00861	>0.5	0.547862	<0.001	precorrin-6A reductase (EC 1.3.1.54)	774
UYEDRAFT_00723	2.48026e-05	9.69472e-05	8.69323e-05	4.56493e-05	3.37465e-05	3.90875	<0.001	3.50496	<0.001	1.8405	<0.001	1.3606	0.01-0.001	0.739256	<0.001	Uncharacterized conserved protein	1152
UYEDRAFT_04921	3.71172e-05	6.40544e-05	6.69591e-05	6.81976e-05	6.81047e-05	1.72573	<0.001	1.80399	<0.001	1.83736	<0.001	1.83485	<0.001	0.998638	>0.5	Histidine kinase-, DNA gyrase B-, and HSP90-like ATPase	639
UYEDRAFT_05009	1.14474e-05	2.07744e-05	2.04643e-05	2.08904e-05	1.5191e-05	1.81477	<0.001	1.78768	<0.001	1.8249	<0.001	1.32703	0.1-0.05	0.727179	0.01-0.001	GAF modulated transcriptional regulator, LuxR family	669
UYEDRAFT_05024	3.81579e-06	9.60029e-06	9.33171e-06	6.96345e-06	4.58789e-06	2.51594	<0.001	2.44555	<0.001	1.8249	0.02-0.01	1.20234	0.5-0.1	0.658853	0.05-0.02	hypothetical protein	270
UYEDRAFT_02150	0.000395455	0.000784076	0.000923021	0.000721546	0.000585211	1.98272	<0.001	2.33408	<0.001	1.8246	<0.001	1.47984	<0.001	0.811051	<0.001	hypothetical protein	378
UYEDRAFT_06546	6.27871e-05	0.000126063	0.000142268	0.0001144	9.3593e-05	2.00778	<0.001	2.26587	<0.001	1.82202	<0.001	1.49064	<0.001	0.818124	<0.001	Excinuclease ABC subunit C	1878
UYEDRAFT_06108	4.85646e-06	1.30627e-05	1.30971e-05	8.84248e-06	8.0543e-06	2.68976	<0.001	2.69685	<0.001	1.82077	0.01-0.001	1.65847	0.05-0.02	0.910864	>0.5	7 transmembrane helices usually fused to an inactive transglutaminase	1320
UYEDRAFT_06170	1.0927e-05	2.36073e-05	2.22651e-05	1.98956e-05	1.97789e-05	2.16045	<0.001	2.03762	<0.001	1.82077	<0.001	1.81009	<0.001	0.994136	>0.5	hypothetical protein	330
UYEDRAFT_00118	0.000355562	0.000703024	0.000864247	0.000647048	0.000315137	1.97722	<0.001	2.43065	<0.001	1.81979	<0.001	0.886307	<0.001	0.487038	<0.001	GAF sensor hybrid histidine kinase (EC 2.7.13.3)	6630
UYEDRAFT_06772	1.04067e-05	1.14889e-05	1.40794e-05	1.89008e-05	0.000134068	1.10399	>0.5	1.35292	0.1-0.05	1.81621	<0.001	12.8829	<0.001	7.09327	<0.001	NADH-plastoquinone oxidoreductase subunit I protein	609
UYEDRAFT_02013	4.80443e-05	0.000105446	0.000102485	8.72089e-05	3.78246e-05	2.19476	<0.001	2.13314	<0.001	1.81518	<0.001	0.787287	0.01-0.001	0.433724	<0.001	WD-40 repeat-containing protein	3600
UYEDRAFT_06044	3.88517e-05	6.21658e-05	7.28528e-05	7.05188e-05	8.30918e-05	1.60008	<0.001	1.87515	<0.001	1.81508	<0.001	2.13869	<0.001	1.17829	0.01-0.001	TIGR00341 family protein	1284
UYEDRAFT_01573	4.61364e-05	8.34124e-05	8.9388e-05	8.36719e-05	2.55902e-05	1.80795	<0.001	1.93747	<0.001	1.81358	<0.001	0.554665	<0.001	0.30584	<0.001	deoxyribose-phosphate aldolase	681
UYEDRAFT_01804	1.17943e-05	1.57382e-05	2.21014e-05	2.13325e-05	8.76797e-06	1.33439	0.1-0.05	1.87391	<0.001	1.80872	<0.001	0.74341	0.1-0.05	0.411015	<0.001	Uncharacterized protein conserved in cyanobacteria	624
UYEDRAFT_02727	8.01316e-05	8.89207e-05	0.000160931	0.000144796	0.000127849	1.10968	0.1-0.05	2.00834	<0.001	1.80697	<0.001	1.59549	<0.001	0.882964	0.01-0.001	ATP-dependent metalloprotease FtsH	1938
UYEDRAFT_04043	1.42225e-05	2.84861e-05	3.84728e-05	2.56432e-05	6.83086e-06	2.00289	<0.001	2.70507	<0.001	1.803	<0.001	0.480286	<0.001	0.266381	<0.001	TROVE domain	1602
UYEDRAFT_00754	5.51555e-05	8.26254e-05	8.16934e-05	9.93673e-05	0.00010073	1.49805	<0.001	1.48115	<0.001	1.80159	<0.001	1.82629	<0.001	1.01371	>0.5	Predicted metal-dependent phosphoesterases (PHP family)	690
UYEDRAFT_01135	1.07536e-05	2.25056e-05	2.5212e-05	1.93429e-05	3.16055e-06	2.09285	<0.001	2.34452	<0.001	1.79874	<0.001	0.293906	<0.001	0.163396	<0.001	Uncharacterized conserved protein	672
UYEDRAFT_06448	1.05801e-05	1.85711e-05	1.52254e-05	1.90113e-05	6.01524e-06	1.75527	<0.001	1.43906	0.05-0.02	1.79689	<0.001	0.56854	0.01-0.001	0.316403	<0.001	Predicted enzyme of the cupin superfamily	273
UYEDRAFT_04910	0.00031567	0.000655338	0.000585933	0.000566582	0.000739568	2.07602	<0.001	1.85616	<0.001	1.79486	<0.001	2.34285	<0.001	1.30532	<0.001	glycogen debranching enzyme GlgX	2151
UYEDRAFT_06746	6.59091e-06	1.1961e-05	1.53891e-05	1.18268e-05	1.05012e-05	1.81477	0.01-0.001	2.3349	<0.001	1.79441	0.01-0.001	1.59328	0.02-0.01	0.887912	0.5-0.1	hypothetical protein	201
UYEDRAFT_03336	5.25538e-05	0.000137709	0.000117711	9.42829e-05	9.10442e-05	2.62034	<0.001	2.23981	<0.001	1.79403	<0.001	1.7324	<0.001	0.965649	0.5-0.1	ribonuclease Z	972
UYEDRAFT_02258	2.77512e-06	1.25905e-06	2.12829e-06	4.97389e-06	1.63125e-06	0.453694	0.1-0.05	0.766917	0.5-0.1	1.79232	0.05-0.02	0.587813	0.5-0.1	0.327962	<0.001	Fatty acid desaturase	786
UYEDRAFT_02628	5.55024e-06	8.97076e-06	8.51314e-06	9.94779e-06	1.00934e-05	1.61628	0.05-0.02	1.53383	0.1-0.05	1.79232	0.01-0.001	1.81855	0.01-0.001	1.01463	>0.5	hypothetical protein	234
UYEDRAFT_06375	1.71711e-05	4.84736e-05	3.60171e-05	3.07276e-05	1.80457e-05	2.82298	<0.001	2.09755	<0.001	1.7895	<0.001	1.05094	>0.5	0.58728	<0.001	Uncharacterized protein conserved in cyanobacteria	582
UYEDRAFT_01150	6.24402e-06	5.82313e-06	1.99731e-05	1.11636e-05	4.68984e-06	0.932593	>0.5	3.19876	<0.001	1.78789	0.01-0.001	0.751094	0.5-0.1	0.4201	<0.001	CRISPR-associated protein, Cas6 family	1116
UYEDRAFT_02692	6.24402e-06	2.12465e-05	1.68626e-05	1.11636e-05	1.80457e-05	3.4027	<0.001	2.70059	<0.001	1.78789	0.01-0.001	2.89008	<0.001	1.61647	<0.001	NADPH:quinone reductase and related Zn-dependent oxidoreductases	1026
UYEDRAFT_00664	1.73445e-06	9.75767e-06	3.11057e-06	3.09487e-06	2.24297e-06	5.6258	<0.001	1.7934	0.5-0.1	1.78435	0.5-0.1	1.29319	0.5-0.1	0.724738	0.5-0.1	hypothetical protein	207
UYEDRAFT_00742	2.60167e-06	5.98051e-06	4.74771e-06	4.6423e-06	7.23867e-06	2.29871	0.01-0.001	1.82487	0.1-0.05	1.78435	0.1-0.05	2.78231	<0.001	1.55929	0.05-0.02	two component transcriptional regulator, winged helix family	753
UYEDRAFT_05448	1.73445e-06	4.24931e-06	2.45571e-06	3.09487e-06	1.5293e-06	2.44995	0.02-0.01	1.41585	0.5-0.1	1.78435	0.5-0.1	0.881719	>0.5	0.49414	0.05-0.02	hypothetical protein	1479
UYEDRAFT_02037	0.000203278	0.000327039	0.000453161	0.000362099	0.000220729	1.60883	<0.001	2.22927	<0.001	1.78131	<0.001	1.08585	0.05-0.02	0.60958	<0.001	Predicted Zn-dependent proteases and their inactivated homologs	1341
UYEDRAFT_03009	1.42225e-05	4.24931e-05	3.19243e-05	2.53116e-05	1.83516e-05	2.98774	<0.001	2.24463	<0.001	1.77969	<0.001	1.29032	0.1-0.05	0.725026	0.01-0.001	Predicted NTPase (NACHT family)	2928
UYEDRAFT_02303	1.83852e-05	3.69847e-05	3.61808e-05	3.27172e-05	1.87594e-05	2.01166	<0.001	1.96794	<0.001	1.77954	<0.001	1.02035	>0.5	0.57338	<0.001	methylmalonic acid semialdehyde dehydrogenase	1479
UYEDRAFT_03789	7.45813e-06	5.82313e-06	1.21149e-05	1.32637e-05	1.01953e-07	0.780775	0.5-0.1	1.62438	0.02-0.01	1.77842	0.01-0.001	0.0136701	<0.001	0.00768662	<0.001	Domain of unknown function (DUF4278)	183
UYEDRAFT_00951	3.29545e-06	3.30502e-06	5.56628e-06	5.85814e-06	1.27441e-05	1.0029	>0.5	1.68908	0.1-0.05	1.77764	0.05-0.02	3.86719	<0.001	2.17546	<0.001	Predicted transcription regulator containing HTH domain	351
UYEDRAFT_02428	1.45694e-05	3.33649e-05	3.50348e-05	2.58642e-05	1.46813e-05	2.29007	<0.001	2.40469	<0.001	1.77525	<0.001	1.00768	>0.5	0.567627	<0.001	Methylase involved in ubiquinone/menaquinone biosynthesis	618
UYEDRAFT_04628	2.42823e-06	3.4624e-06	3.92914e-06	4.31071e-06	1.83516e-06	1.42589	0.5-0.1	1.61811	0.5-0.1	1.77525	0.1-0.05	0.755759	0.5-0.1	0.42572	0.01-0.001	hypothetical protein	144
UYEDRAFT_03392	6.41746e-06	1.46365e-05	1.47343e-05	1.13847e-05	9.99141e-06	2.28073	<0.001	2.29597	<0.001	1.77402	0.01-0.001	1.55691	0.05-0.02	0.877618	0.5-0.1	Methylase involved in ubiquinone/menaquinone biosynthesis	615
UYEDRAFT_06581	6.41746e-06	9.12814e-06	1.16237e-05	1.13847e-05	6.11719e-06	1.42239	0.1-0.05	1.81126	0.01-0.001	1.77402	0.01-0.001	0.95321	>0.5	0.537317	<0.001	Predicted transcriptional regulator	333
UYEDRAFT_02656	7.97847e-06	1.54234e-05	1.66989e-05	1.4148e-05	9.37969e-06	1.93313	<0.001	2.09299	<0.001	1.77327	<0.001	1.17563	0.5-0.1	0.662971	0.01-0.001	lipid kinase, YegS/Rv2252/BmrU family	927
UYEDRAFT_03822	1.561e-06	4.72145e-06	1.47343e-06	2.76327e-06	8.15625e-07	3.02462	0.01-0.001	0.943897	>0.5	1.77019	0.5-0.1	0.5225	0.5-0.1	0.295166	0.01-0.001	Plasmid recombination enzyme	303
UYEDRAFT_06747	1.561e-06	3.61978e-06	3.92914e-06	2.76327e-06	3.05859e-06	2.31888	0.05-0.02	2.51706	0.02-0.01	1.77019	0.5-0.1	1.95938	0.1-0.05	1.10687	>0.5	Uncharacterized protein conserved in cyanobacteria	576
UYEDRAFT_04984	2.16806e-05	3.69847e-05	3.5526e-05	3.83542e-05	2.28375e-05	1.70589	<0.001	1.63861	<0.001	1.76906	<0.001	1.05336	>0.5	0.595436	<0.001	Uncharacterized conserved protein	1170
UYEDRAFT_00199	0.000141705	0.000190589	0.000263253	0.000250242	0.000173932	1.34498	<0.001	1.85776	<0.001	1.76594	<0.001	1.22743	<0.001	0.695055	<0.001	Fe-S oxidoreductase	1593
UYEDRAFT_03112	7.97847e-05	0.000113944	0.00016486	0.000140816	0.000165368	1.42815	<0.001	2.06631	<0.001	1.76496	<0.001	2.07268	<0.001	1.17435	<0.001	Ferredoxin-thioredoxin reductase, catalytic subunit	366
UYEDRAFT_02994	4.33612e-05	7.93204e-05	7.71094e-05	7.64874e-05	6.51481e-05	1.82929	<0.001	1.7783	<0.001	1.76396	<0.001	1.50245	<0.001	0.851749	0.01-0.001	PAS/PAC sensor hybrid histidine kinase (EC 2.7.13.3)	3660
UYEDRAFT_01641	8.15191e-06	1.92006e-05	1.3752e-05	1.4369e-05	1.3152e-05	2.35535	<0.001	1.68697	0.01-0.001	1.76266	<0.001	1.61336	0.01-0.001	0.915299	0.5-0.1	Universal stress protein UspA and related nucleotide-binding proteins	492
UYEDRAFT_01580	0.000307518	0.000454204	0.000593464	0.000542044	0.000352146	1.477	<0.001	1.92985	<0.001	1.76264	<0.001	1.14512	<0.001	0.649664	<0.001	PRC-barrel domain	984
UYEDRAFT_04010	2.56699e-05	3.90307e-05	3.73268e-05	4.52072e-05	3.24211e-05	1.52049	<0.001	1.45411	<0.001	1.7611	<0.001	1.263	0.02-0.01	0.717167	<0.001	Uncharacterized flavoproteins	1731
UYEDRAFT_01182	1.02333e-05	1.27479e-05	1.63714e-05	1.80165e-05	2.09004e-05	1.24574	0.5-0.1	1.59983	0.01-0.001	1.76059	<0.001	2.0424	<0.001	1.16007	0.5-0.1	Domain of unknown function (DUF4174)	546
UYEDRAFT_03360	1.52632e-05	3.49388e-05	3.40526e-05	2.6859e-05	1.58027e-05	2.28909	<0.001	2.23103	<0.001	1.75973	<0.001	1.03535	>0.5	0.588359	<0.001	cation diffusion facilitator family transporter	906
UYEDRAFT_05882	4.14534e-05	8.87633e-05	7.80917e-05	7.28399e-05	5.53606e-05	2.14128	<0.001	1.88385	<0.001	1.75715	<0.001	1.33549	<0.001	0.760031	<0.001	PAS domain S-box	3972
UYEDRAFT_01189	1.19677e-05	1.80989e-05	2.30837e-05	2.10009e-05	1.62105e-05	1.51231	0.01-0.001	1.92883	<0.001	1.7548	<0.001	1.35452	0.05-0.02	0.771898	0.02-0.01	Peptidase E	624
UYEDRAFT_05096	2.16806e-05	3.11616e-05	4.22383e-05	3.80226e-05	2.77313e-05	1.4373	0.01-0.001	1.9482	<0.001	1.75376	<0.001	1.27908	0.05-0.02	0.729335	<0.001	Acetyltransferases	636
UYEDRAFT_01632	2.77512e-06	4.56407e-06	3.60171e-06	4.86336e-06	1.01953e-06	1.64464	0.5-0.1	1.29786	0.5-0.1	1.75249	0.1-0.05	0.367383	0.01-0.001	0.209635	<0.001	hypothetical protein	669
UYEDRAFT_05350	1.38756e-06	8.49862e-06	4.584e-06	2.43168e-06	4.07813e-07	6.12487	<0.001	3.30364	0.01-0.001	1.75249	0.5-0.1	0.293906	0.05-0.02	0.167708	<0.001	LysR substrate binding domain	249
UYEDRAFT_05714	6.9378e-07	3.14764e-07	6.54857e-07	1.21584e-06	1.5293e-06	0.453694	0.5-0.1	0.943897	>0.5	1.75249	0.5-0.1	2.2043	0.5-0.1	1.25781	>0.5	Fe2+/Zn2+ uptake regulation proteins	825
UYEDRAFT_01538	2.79246e-05	2.03023e-05	3.65083e-05	4.88547e-05	4.43496e-05	0.727037	0.01-0.001	1.30739	0.01-0.001	1.74952	<0.001	1.58819	<0.001	0.907786	0.5-0.1	Permeases of the drug/metabolite transporter (DMT) superfamily	1134
UYEDRAFT_06710	1.63038e-05	2.03023e-05	2.78314e-05	2.8517e-05	3.78246e-05	1.24524	0.5-0.1	1.70705	<0.001	1.7491	<0.001	2.31998	<0.001	1.32639	<0.001	hypothetical protein	588
UYEDRAFT_05104	3.91986e-05	6.75168e-05	6.54857e-05	6.85292e-05	5.03648e-05	1.72243	<0.001	1.67061	<0.001	1.74826	<0.001	1.28486	0.01-0.001	0.73494	<0.001	two component transcriptional regulator, LuxR family	696
UYEDRAFT_01112	3.03529e-05	6.86185e-05	5.53354e-05	5.30549e-05	3.08918e-05	2.26069	<0.001	1.82307	<0.001	1.74794	<0.001	1.01776	>0.5	0.582261	<0.001	Indoleamine 2,3-dioxygenase	1200
UYEDRAFT_00471	5.37679e-05	0.000101511	0.000142923	9.39513e-05	1.91672e-05	1.88795	<0.001	2.65814	<0.001	1.74735	<0.001	0.35648	<0.001	0.204012	<0.001	Predicted acetyltransferase involved in intracellular survival and related acetyltransferases	1176
UYEDRAFT_03833	1.61304e-05	3.47814e-05	3.3234e-05	2.81854e-05	1.65164e-05	2.15626	<0.001	2.06033	<0.001	1.74735	<0.001	1.02393	>0.5	0.585992	<0.001	Type I restriction-modification system methyltransferase subunit	189
UYEDRAFT_05690	4.68301e-06	4.72145e-06	7.69457e-06	8.17929e-06	6.21914e-06	1.00821	>0.5	1.64308	0.05-0.02	1.74659	0.02-0.01	1.32802	0.5-0.1	0.760352	0.5-0.1	Beta/Gamma crystallin	342
UYEDRAFT_01087	5.689e-05	0.000142273	0.000145542	9.92568e-05	7.6159e-05	2.50085	<0.001	2.55831	<0.001	1.74472	<0.001	1.33871	<0.001	0.767292	<0.001	hypothetical protein	234
UYEDRAFT_01025	7.11124e-05	0.000134404	0.000124423	0.000123905	5.09766e-05	1.89002	<0.001	1.74966	<0.001	1.74238	<0.001	0.716845	<0.001	0.411416	<0.001	Serine/threonine protein kinase	1719
UYEDRAFT_00782	7.80502e-06	3.06895e-05	4.76408e-05	1.35953e-05	6.93281e-06	3.93201	<0.001	6.10387	<0.001	1.74187	0.01-0.001	0.88825	>0.5	0.509942	<0.001	Predicted acetyltransferase	561
UYEDRAFT_01625	6.41746e-06	1.21184e-05	9.65914e-06	1.11636e-05	9.37969e-06	1.88835	0.01-0.001	1.50513	0.05-0.02	1.73957	0.01-0.001	1.46159	0.05-0.02	0.840201	0.5-0.1	Signal transduction histidine kinase	1293
UYEDRAFT_00875	1.63038e-05	2.91156e-05	2.79951e-05	2.82959e-05	1.7332e-05	1.78582	<0.001	1.71709	<0.001	1.73554	<0.001	1.06307	>0.5	0.612528	<0.001	Aspartyl/asparaginyl beta-hydroxylase and related dioxygenases	795
UYEDRAFT_03543	6.24402e-06	2.62828e-05	1.52254e-05	1.0832e-05	1.35598e-05	4.20927	<0.001	2.4384	<0.001	1.73479	0.01-0.001	2.17164	<0.001	1.25182	0.1-0.05	Universal stress protein UspA and related nucleotide-binding proteins	540
UYEDRAFT_04827	4.33612e-06	9.12814e-06	6.876e-06	7.51611e-06	1.47832e-05	2.10514	0.01-0.001	1.58575	0.1-0.05	1.73337	0.02-0.01	3.40931	<0.001	1.96687	<0.001	Transcriptional regulator containing an amidase domain and an AraC-type DNA-binding HTH domain	741
UYEDRAFT_04608	1.97727e-05	3.14764e-05	2.96323e-05	3.42646e-05	1.65164e-05	1.59191	<0.001	1.49864	<0.001	1.73292	<0.001	0.835313	0.5-0.1	0.482025	<0.001	PAS domain S-box	2166
UYEDRAFT_01633	3.86782e-05	6.75168e-05	7.41626e-05	6.69818e-05	2.28375e-05	1.7456	<0.001	1.91742	<0.001	1.73177	<0.001	0.590448	<0.001	0.340951	<0.001	AAA-like domain	1341
UYEDRAFT_02555	1.21411e-06	1.57382e-06	1.47343e-06	2.10009e-06	2.03906e-06	1.29627	>0.5	1.21358	>0.5	1.72973	0.5-0.1	1.67946	0.5-0.1	0.970941	>0.5	ATPases involved in chromosome partitioning	792
UYEDRAFT_02652	1.21411e-05	2.18761e-05	2.11191e-05	2.10009e-05	1.67203e-05	1.80181	<0.001	1.73947	<0.001	1.72973	<0.001	1.37716	0.05-0.02	0.796172	0.05-0.02	hypothetical protein	189
UYEDRAFT_06766	1.21411e-06	1.7312e-06	2.292e-06	2.10009e-06	1.42734e-06	1.42589	0.5-0.1	1.88779	0.5-0.1	1.72973	0.5-0.1	1.17563	>0.5	0.679659	0.5-0.1	hypothetical protein	321
UYEDRAFT_03996	1.38756e-05	3.47814e-05	2.81588e-05	2.39852e-05	3.00762e-05	2.50666	<0.001	2.02938	<0.001	1.72859	<0.001	2.16756	<0.001	1.25395	0.02-0.01	Peroxiredoxin	585
UYEDRAFT_01661	1.68242e-05	6.24806e-05	4.14197e-05	2.90696e-05	1.81477e-05	3.71374	<0.001	2.46192	<0.001	1.72785	<0.001	1.07867	>0.5	0.624282	<0.001	Uncharacterized protein conserved in bacteria	2541
UYEDRAFT_01962	0.000193044	0.000105761	0.000206935	0.000333251	0.000511091	0.547857	<0.001	1.07196	0.1-0.05	1.72629	<0.001	2.64753	<0.001	1.53365	<0.001	Protein of unknown function (DUF2997)	210
UYEDRAFT_06430	1.89055e-05	2.56532e-05	3.97826e-05	3.26066e-05	2.15121e-05	1.35692	0.02-0.01	2.10428	<0.001	1.72472	<0.001	1.13788	0.5-0.1	0.659746	<0.001	Short-chain dehydrogenases of various substrate specificities	777
UYEDRAFT_03549	8.84569e-06	1.10167e-05	1.44069e-05	1.52533e-05	1.02973e-05	1.24543	0.5-0.1	1.62869	0.01-0.001	1.72437	<0.001	1.1641	0.5-0.1	0.675086	0.01-0.001	hypothetical protein	288
UYEDRAFT_03134	4.68301e-06	1.00724e-05	1.04777e-05	8.06876e-06	4.89375e-06	2.15084	<0.001	2.23739	<0.001	1.72298	0.02-0.01	1.045	>0.5	0.606506	0.01-0.001	AraC-type DNA-binding domain-containing proteins	606
UYEDRAFT_05691	4.68301e-06	7.08218e-06	7.03971e-06	8.06876e-06	4.89375e-06	1.51231	0.1-0.05	1.50324	0.1-0.05	1.72298	0.02-0.01	1.045	>0.5	0.606506	0.01-0.001	hypothetical protein	381
UYEDRAFT_05896	5.08194e-05	8.8606e-05	0.000104122	8.75405e-05	4.7816e-05	1.74355	<0.001	2.04887	<0.001	1.72258	<0.001	0.940901	0.5-0.1	0.546216	<0.001	NADH(P)-binding/Complex I intermediate-associated protein 30 (CIA30)	1485
UYEDRAFT_01383	6.41746e-06	7.08218e-06	1.01503e-05	1.10531e-05	4.18008e-06	1.10358	>0.5	1.58167	0.05-0.02	1.72235	0.01-0.001	0.65136	0.1-0.05	0.378182	<0.001	hypothetical protein	468
UYEDRAFT_02282	4.75239e-05	7.27104e-05	8.51314e-05	8.17929e-05	6.81047e-05	1.52997	<0.001	1.79134	<0.001	1.72109	<0.001	1.43306	<0.001	0.832648	<0.001	Bacteriophytochrome (light-regulated signal transduction histidine kinase)	2001
UYEDRAFT_05818	1.04067e-05	1.35348e-05	1.17874e-05	1.7906e-05	2.31434e-05	1.30059	0.5-0.1	1.13268	0.5-0.1	1.72062	<0.001	2.22389	<0.001	1.29249	0.02-0.01	Uncharacterized protein conserved in bacteria	735
UYEDRAFT_04081	0.000167374	0.000361821	0.000427622	0.000287712	0.000263447	2.16174	<0.001	2.55488	<0.001	1.71897	<0.001	1.574	<0.001	0.915662	0.01-0.001	PAS domain S-box	6102
UYEDRAFT_06374	2.91388e-05	3.74569e-05	4.07648e-05	5.00705e-05	2.44688e-05	1.28547	0.02-0.01	1.39899	<0.001	1.71835	<0.001	0.839732	0.1-0.05	0.488686	<0.001	Uncharacterized protein conserved in cyanobacteria	750
UYEDRAFT_03897	8.4988e-06	1.4007e-05	1.50617e-05	1.45901e-05	1.75359e-05	1.64811	0.01-0.001	1.77222	0.01-0.001	1.71672	0.01-0.001	2.06334	<0.001	1.20191	0.5-0.1	Uncharacterized conserved protein	774
UYEDRAFT_00798	7.28469e-06	3.77716e-06	7.36714e-06	1.249e-05	1.21324e-05	0.518507	0.01-0.001	1.01132	>0.5	1.71455	0.01-0.001	1.66547	0.01-0.001	0.971371	>0.5	Transcriptional regulator containing an amidase domain and an AraC-type DNA-binding HTH domain	663
UYEDRAFT_01323	8.84569e-06	1.90432e-05	1.80086e-05	1.51427e-05	8.46211e-06	2.15282	<0.001	2.03586	<0.001	1.71188	<0.001	0.956636	>0.5	0.558823	<0.001	DNA repair photolyase	1101
UYEDRAFT_03997	1.37022e-05	1.92006e-05	2.01369e-05	2.34326e-05	1.97789e-05	1.40128	0.02-0.01	1.46961	0.01-0.001	1.71014	<0.001	1.44349	0.01-0.001	0.844078	0.1-0.05	hypothetical protein	465
UYEDRAFT_04565	7.11124e-06	8.49862e-06	7.20343e-06	1.21584e-05	5.40352e-06	1.1951	0.5-0.1	1.01296	>0.5	1.70974	0.01-0.001	0.759855	0.5-0.1	0.444426	<0.001	Predicted periplasmic protein (DUF2233)	906
UYEDRAFT_04018	4.02392e-05	5.47689e-05	6.97423e-05	6.87503e-05	4.31262e-05	1.36108	<0.001	1.73319	<0.001	1.70854	<0.001	1.07174	0.5-0.1	0.627288	<0.001	riboflavin kinase/FMN adenylyltransferase	1029
UYEDRAFT_04228	9.71292e-06	1.82563e-05	1.80086e-05	1.65796e-05	1.71281e-05	1.87959	<0.001	1.85408	<0.001	1.70697	<0.001	1.76344	<0.001	1.03308	>0.5	hypothetical protein	261
UYEDRAFT_00350	4.73505e-05	8.05795e-05	8.80783e-05	8.07981e-05	5.16902e-05	1.70177	<0.001	1.86013	<0.001	1.70638	<0.001	1.09165	0.5-0.1	0.639745	<0.001	glycolate oxidase, subunit GlcD	1488
UYEDRAFT_01876	9.99043e-05	0.000273057	0.000264235	0.000170439	2.52844e-05	2.73319	<0.001	2.64488	<0.001	1.70602	<0.001	0.253086	<0.001	0.148349	<0.001	hypothetical protein	237
UYEDRAFT_02141	0.000330066	0.000524711	0.000623588	0.000562713	0.000541371	1.58972	<0.001	1.88928	<0.001	1.70485	<0.001	1.64019	<0.001	0.962073	0.05-0.02	Thioredoxin domain-containing protein	387
UYEDRAFT_01735	1.52632e-05	4.21783e-05	3.8964e-05	2.59748e-05	3.30328e-05	2.76341	<0.001	2.55281	<0.001	1.7018	<0.001	2.16422	<0.001	1.27173	0.01-0.001	hypothetical protein	189
UYEDRAFT_04770	3.1567e-05	7.5858e-05	6.84326e-05	5.3718e-05	3.44602e-05	2.40308	<0.001	2.16785	<0.001	1.70172	<0.001	1.09165	0.5-0.1	0.641501	<0.001	Predicted hydrolases or acyltransferases (alpha/beta hydrolase superfamily)	912
UYEDRAFT_06567	2.15072e-05	2.58106e-05	4.63311e-05	3.65857e-05	3.16055e-06	1.20009	0.5-0.1	2.15422	<0.001	1.70109	<0.001	0.146953	<0.001	0.0863874	<0.001	TIGR04222 domain	1461
UYEDRAFT_00854	4.68301e-06	7.86909e-06	9.00428e-06	7.95823e-06	0.000821946	1.68035	0.05-0.02	1.92275	0.01-0.001	1.69938	0.02-0.01	175.516	<0.001	103.283	<0.001	PfaB family protein	3204
UYEDRAFT_01241	1.04067e-06	1.7312e-06	2.12829e-06	1.7685e-06	1.7332e-06	1.66354	0.5-0.1	2.04511	0.5-0.1	1.69938	0.5-0.1	1.66547	0.5-0.1	0.980044	>0.5	hypothetical protein	129
UYEDRAFT_02793	4.68301e-06	7.55433e-06	7.85828e-06	7.95823e-06	3.77227e-06	1.61313	0.05-0.02	1.67804	0.05-0.02	1.69938	0.02-0.01	0.805521	0.5-0.1	0.474008	<0.001	hypothetical protein	192
UYEDRAFT_03371	5.20335e-07	1.57382e-07	4.91143e-07	8.84248e-07	7.13672e-07	0.302462	0.5-0.1	0.943897	>0.5	1.69938	0.5-0.1	1.37156	>0.5	0.807095	>0.5	hypothetical protein	327
UYEDRAFT_03927	5.20335e-07	7.86909e-07	9.82285e-07	8.84248e-07	1.5293e-06	1.51231	>0.5	1.88779	0.5-0.1	1.69938	0.5-0.1	2.93906	0.1-0.05	1.72949	0.5-0.1	Putative NADH-flavin reductase	624
UYEDRAFT_04545	5.20335e-07	9.44291e-07	8.18571e-07	8.84248e-07	9.48164e-06	1.81477	0.5-0.1	1.57316	>0.5	1.69938	0.5-0.1	18.2222	<0.001	10.7228	<0.001	hypothetical protein	159
UYEDRAFT_04918	5.20335e-07	9.44291e-07	6.54857e-07	8.84248e-07	1.83516e-06	1.81477	0.5-0.1	1.25853	>0.5	1.69938	0.5-0.1	3.52688	0.05-0.02	2.07539	0.1-0.05	Response regulator containing a CheY-like receiver domain and an HTH DNA-binding domain	459
UYEDRAFT_05696	2.08134e-06	2.67549e-06	5.07514e-06	3.53699e-06	1.32539e-06	1.28547	>0.5	2.4384	0.01-0.001	1.69938	0.5-0.1	0.636797	0.5-0.1	0.374723	0.01-0.001	Ferredoxin	300
UYEDRAFT_06765	2.60167e-06	4.56407e-06	3.11057e-06	4.42124e-06	1.00934e-05	1.75428	0.1-0.05	1.1956	>0.5	1.69938	0.1-0.05	3.87956	<0.001	2.28293	<0.001	Chlorophyll A-B binding protein	192
UYEDRAFT_02729	3.0006e-05	3.55683e-05	5.76274e-05	5.08442e-05	3.90481e-05	1.18537	0.1-0.05	1.92053	<0.001	1.69447	<0.001	1.30134	0.01-0.001	0.767994	<0.001	Predicted membrane protein	669
UYEDRAFT_02886	6.59091e-06	1.46365e-05	1.24423e-05	1.11636e-05	7.85039e-06	2.22071	<0.001	1.88779	0.01-0.001	1.69379	0.01-0.001	1.19109	0.5-0.1	0.703212	0.02-0.01	hypothetical protein	192
UYEDRAFT_03149	1.14474e-05	2.01449e-05	2.12829e-05	1.93429e-05	8.36016e-06	1.75978	<0.001	1.85919	<0.001	1.68973	<0.001	0.730313	0.1-0.05	0.432208	<0.001	Acetyltransferases	477
UYEDRAFT_01004	0.000127135	0.000205855	0.000208572	0.000214762	0.000185861	1.61919	<0.001	1.64055	<0.001	1.68924	<0.001	1.46191	<0.001	0.865427	<0.001	TPR repeat	2583
UYEDRAFT_03994	4.35347e-05	3.1319e-05	5.81186e-05	7.35031e-05	2.13082e-05	0.719403	<0.001	1.33499	<0.001	1.68838	<0.001	0.489453	<0.001	0.289895	<0.001	Catalase	1188
UYEDRAFT_01602	0.0004461	0.000328613	0.000712321	0.000752716	0.000528729	0.736635	<0.001	1.59677	<0.001	1.68732	<0.001	1.18522	<0.001	0.702428	<0.001	GTP-binding protein TypA/BipA	1791
UYEDRAFT_00387	2.064e-05	3.95028e-05	3.14331e-05	3.48173e-05	2.32453e-05	1.9139	<0.001	1.52293	<0.001	1.68689	<0.001	1.12623	0.5-0.1	0.667638	<0.001	Uncharacterized conserved protein	282
UYEDRAFT_01271	8.84569e-06	9.28553e-06	1.32609e-05	1.49217e-05	1.17246e-05	1.04972	>0.5	1.49913	0.05-0.02	1.68689	0.01-0.001	1.32546	0.1-0.05	0.785743	0.1-0.05	Core-2/I-Branching enzyme	945
UYEDRAFT_04970	5.89713e-06	9.44291e-06	7.85828e-06	9.94779e-06	5.91328e-06	1.60127	0.05-0.02	1.33256	0.5-0.1	1.68689	0.01-0.001	1.00274	>0.5	0.594432	0.01-0.001	Predicted nucleic acid-binding protein, contains PIN domain	381
UYEDRAFT_02991	1.45694e-05	8.49862e-06	2.61943e-05	2.45379e-05	1.27441e-05	0.58332	0.01-0.001	1.7979	<0.001	1.68421	<0.001	0.874721	0.5-0.1	0.519366	<0.001	Mo-dependent nitrogenase C-terminus	297
UYEDRAFT_06523	7.28469e-06	1.30627e-05	1.08051e-05	1.22689e-05	8.97188e-06	1.79317	0.01-0.001	1.48327	0.05-0.02	1.68421	0.01-0.001	1.23161	0.5-0.1	0.731268	0.05-0.02	Predicted nucleic acid-binding protein, contains PIN domain	483
UYEDRAFT_04181	6.22667e-05	0.000106862	9.98657e-05	0.000104673	9.33891e-05	1.7162	<0.001	1.60384	<0.001	1.68104	<0.001	1.49982	<0.001	0.8922	0.02-0.01	1-acyl-sn-glycerol-3-phosphate acyltransferase	957
UYEDRAFT_05651	9.53947e-06	1.63677e-05	1.89909e-05	1.6027e-05	1.75359e-05	1.71579	0.01-0.001	1.99077	<0.001	1.68007	<0.001	1.83825	<0.001	1.09415	0.5-0.1	Uncharacterized protein conserved in bacteria	2634
UYEDRAFT_00408	4.68301e-06	9.91505e-06	7.20343e-06	7.8477e-06	6.01524e-06	2.11724	<0.001	1.5382	0.1-0.05	1.67578	0.05-0.02	1.28448	0.5-0.1	0.766497	0.5-0.1	hypothetical protein	999
UYEDRAFT_04227	2.80981e-05	5.57132e-05	5.36983e-05	4.70862e-05	4.9957e-05	1.98281	<0.001	1.9111	<0.001	1.67578	<0.001	1.77795	<0.001	1.06097	0.5-0.1	iron-sulfur cluster biosynthesis transcriptional regulator SufR	675
UYEDRAFT_05497	7.80502e-05	9.44291e-05	0.000113454	0.000130758	0.000150483	1.20985	0.01-0.001	1.4536	<0.001	1.67531	<0.001	1.92803	<0.001	1.15085	<0.001	Protein of unknown function (DUF3131)	1332
UYEDRAFT_03663	1.49163e-05	2.36073e-05	3.30703e-05	2.498e-05	1.45793e-05	1.58265	<0.001	2.21706	<0.001	1.67468	<0.001	0.977409	>0.5	0.583639	<0.001	conserved hypothetical protein (putative transposase or invertase)	834
UYEDRAFT_03856	1.90789e-05	4.6585e-05	4.09286e-05	3.19434e-05	4.9957e-06	2.4417	<0.001	2.14522	<0.001	1.67428	<0.001	0.261844	<0.001	0.156392	<0.001	Queuine/archaeosine tRNA-ribosyltransferase	1047
UYEDRAFT_00574	1.38756e-06	9.44291e-07	3.60171e-06	2.32115e-06	0.000113474	0.680541	0.5-0.1	2.59572	0.02-0.01	1.67283	0.5-0.1	81.7794	<0.001	48.8869	<0.001	hypothetical protein	675
UYEDRAFT_04874	1.69976e-05	2.54959e-05	2.96323e-05	2.84065e-05	3.93539e-05	1.49997	0.01-0.001	1.74332	<0.001	1.6712	<0.001	2.31526	<0.001	1.38539	<0.001	NADPH:quinone reductase and related Zn-dependent oxidoreductases	945
UYEDRAFT_03986	1.85586e-05	3.30502e-05	3.83091e-05	3.09487e-05	2.45707e-05	1.78085	<0.001	2.06422	<0.001	1.66762	<0.001	1.32395	0.02-0.01	0.793918	0.01-0.001	secondary thiamine-phosphate synthase enzyme	519
UYEDRAFT_06767	1.26615e-05	1.25905e-05	1.93183e-05	2.11114e-05	0.000546469	0.994397	>0.5	1.52575	0.01-0.001	1.66737	<0.001	43.1599	<0.001	25.885	<0.001	Uncharacterized protein conserved in bacteria	555
UYEDRAFT_00498	5.27273e-05	5.71296e-05	8.00563e-05	8.78721e-05	4.49613e-05	1.08349	0.5-0.1	1.51831	<0.001	1.66654	<0.001	0.852715	0.05-0.02	0.511668	<0.001	Kef-type K+ transport systems, membrane components	2076
UYEDRAFT_01550	7.63158e-06	1.35348e-05	1.35883e-05	1.27111e-05	1.15207e-05	1.77353	0.01-0.001	1.78053	0.01-0.001	1.66559	0.01-0.001	1.50961	0.02-0.01	0.906353	0.5-0.1	Protein of unknown function (DUF2795)	195
UYEDRAFT_01491	0.000104067	0.000148096	0.000151272	0.000173313	0.000135394	1.42309	<0.001	1.4536	<0.001	1.66539	<0.001	1.30103	<0.001	0.781212	<0.001	Signal transduction histidine kinase	1122
UYEDRAFT_00033	4.30144e-05	0.000648885	0.000316296	7.16241e-05	6.94301e-05	15.0853	<0.001	7.35326	<0.001	1.66512	<0.001	1.61411	<0.001	0.969368	>0.5	RimK-like ATP-grasp domain	903
UYEDRAFT_01208	6.24402e-06	1.76268e-05	1.24423e-05	1.03899e-05	1.16227e-05	2.82298	<0.001	1.99267	<0.001	1.66398	0.01-0.001	1.86141	<0.001	1.11865	0.5-0.1	PAS domain S-box/diguanylate cyclase (GGDEF) domain	1344
UYEDRAFT_01515	1.561e-05	2.83287e-05	3.14331e-05	2.59748e-05	4.58789e-06	1.81477	<0.001	2.01365	<0.001	1.66398	<0.001	0.293906	<0.001	0.176629	<0.001	ADP-ribosylglycohydrolase	993
UYEDRAFT_02290	1.11005e-05	2.28204e-05	2.35749e-05	1.84587e-05	1.0909e-05	2.0558	<0.001	2.12377	<0.001	1.66287	<0.001	0.982749	>0.5	0.590995	<0.001	N-methylhydantoinase B/acetone carboxylase, alpha subunit	1593
UYEDRAFT_06593	0.000106322	0.000247089	0.000261779	0.000176739	0.000253659	2.32398	<0.001	2.46214	<0.001	1.6623	<0.001	2.38577	<0.001	1.43522	<0.001	orotate phosphoribosyltransferase (EC 2.4.2.10)	1428
UYEDRAFT_01191	0.000122972	0.000182878	0.000170099	0.000204261	0.000155377	1.48714	<0.001	1.38323	<0.001	1.66103	<0.001	1.26351	<0.001	0.760676	<0.001	Putative bacterial sensory transduction regulator	504
UYEDRAFT_01944	1.89055e-05	2.61254e-05	3.06146e-05	3.13908e-05	2.55902e-05	1.38189	0.01-0.001	1.61935	<0.001	1.66041	<0.001	1.35359	0.01-0.001	0.815215	0.02-0.01	hypothetical protein	198
UYEDRAFT_00909	1.73445e-06	3.93454e-06	4.42028e-06	2.8738e-06	2.24297e-06	2.26847	0.05-0.02	2.54852	0.01-0.001	1.6569	0.5-0.1	1.29319	0.5-0.1	0.780488	0.5-0.1	hypothetical protein	528
UYEDRAFT_03042	3.4689e-06	5.03622e-06	5.89371e-06	5.74761e-06	2.95664e-06	1.45182	0.5-0.1	1.69902	0.1-0.05	1.6569	0.1-0.05	0.852328	>0.5	0.514412	0.01-0.001	hypothetical protein	174
UYEDRAFT_03070	8.67225e-07	1.88858e-06	2.94686e-06	1.4369e-06	6.83086e-06	2.17773	0.5-0.1	3.39803	0.02-0.01	1.6569	0.5-0.1	7.87669	<0.001	4.75388	<0.001	anthranilate phosphoribosyltransferase	1101
UYEDRAFT_06575	8.67225e-07	1.57382e-06	1.30971e-06	1.4369e-06	1.12148e-06	1.81477	0.5-0.1	1.51024	0.5-0.1	1.6569	0.5-0.1	1.29319	>0.5	0.780488	>0.5	hypothetical protein	282
UYEDRAFT_00725	3.90251e-05	8.18385e-05	8.022e-05	6.45501e-05	3.35426e-05	2.09707	<0.001	2.0556	<0.001	1.65406	<0.001	0.859513	0.1-0.05	0.519637	<0.001	Tetratricopeptide repeat/TPR repeat	1272
UYEDRAFT_05987	3.72907e-05	9.28553e-05	8.74234e-05	6.16763e-05	5.13844e-05	2.49004	<0.001	2.34438	<0.001	1.65393	<0.001	1.37794	<0.001	0.83313	0.01-0.001	Antitoxin of toxin-antitoxin stability system	315
UYEDRAFT_01051	7.73565e-05	0.000128738	0.000142595	0.000127884	0.000123363	1.66422	<0.001	1.84335	<0.001	1.65318	<0.001	1.59474	<0.001	0.964648	0.5-0.1	Spore germination protein	606
UYEDRAFT_05057	1.11005e-05	2.04596e-05	1.75174e-05	1.83481e-05	2.05945e-05	1.84313	<0.001	1.57808	0.01-0.001	1.65291	<0.001	1.85528	<0.001	1.12243	0.5-0.1	chaperonin GroL	1638
UYEDRAFT_06465	2.42823e-05	3.9975e-05	3.6672e-05	4.01227e-05	4.31262e-05	1.64626	<0.001	1.51024	<0.001	1.65235	<0.001	1.77603	<0.001	1.07486	0.5-0.1	hypothetical protein	570
UYEDRAFT_03060	7.8744e-05	7.94778e-05	0.000116237	0.000130095	8.62524e-05	1.00932	>0.5	1.47614	<0.001	1.65212	<0.001	1.09535	0.5-0.1	0.662995	<0.001	AAA-like domain	1425
UYEDRAFT_00740	5.89713e-06	2.07744e-05	1.45706e-05	9.72672e-06	8.36016e-06	3.5228	<0.001	2.47079	<0.001	1.6494	0.02-0.01	1.41767	0.1-0.05	0.859504	0.5-0.1	hypothetical protein	201
UYEDRAFT_03170	0.000123319	9.89931e-05	0.000198749	0.000203377	0.000132641	0.802738	<0.001	1.61166	<0.001	1.64919	<0.001	1.07559	0.5-0.1	0.652193	<0.001	two component transcriptional regulator, winged helix family	744
UYEDRAFT_00799	5.0299e-06	3.61978e-06	6.22114e-06	8.28982e-06	5.81133e-06	0.719652	0.5-0.1	1.23683	0.5-0.1	1.64811	0.05-0.02	1.15536	>0.5	0.70102	0.05-0.02	hypothetical protein	429
UYEDRAFT_00512	6.34809e-05	0.000254329	0.000217249	0.000104562	0.00013152	4.00639	<0.001	3.42227	<0.001	1.64715	<0.001	2.0718	<0.001	1.25781	<0.001	hypothetical protein	252
UYEDRAFT_03913	2.87919e-05	5.08343e-05	4.14197e-05	4.74178e-05	4.9957e-05	1.76558	<0.001	1.43859	<0.001	1.64692	<0.001	1.73511	<0.001	1.05355	0.5-0.1	Major Facilitator Superfamily	1296
UYEDRAFT_04751	8.79366e-05	0.000170917	0.000162241	0.000144796	0.000107357	1.94363	<0.001	1.84497	<0.001	1.64659	<0.001	1.22084	<0.001	0.741436	<0.001	histidinol dehydrogenase (EC 1.1.1.23)	1314
UYEDRAFT_00783	3.33014e-05	0.000105761	0.000111981	5.48234e-05	1.93711e-05	3.17586	<0.001	3.36263	<0.001	1.64628	<0.001	0.581689	<0.001	0.353337	<0.001	hypothetical protein	870
UYEDRAFT_02200	2.08134e-06	2.36073e-06	3.438e-06	3.42646e-06	2.85469e-06	1.13423	>0.5	1.65182	0.5-0.1	1.64628	0.5-0.1	1.37156	0.5-0.1	0.83313	0.5-0.1	MEKHLA domain	477
UYEDRAFT_05179	2.08134e-06	3.14764e-06	3.438e-06	3.42646e-06	1.93711e-06	1.51231	0.5-0.1	1.65182	0.5-0.1	1.64628	0.5-0.1	0.930703	>0.5	0.565338	0.05-0.02	hypothetical protein	264
UYEDRAFT_03279	3.19139e-05	4.07619e-05	4.61674e-05	5.25022e-05	2.95664e-05	1.27725	0.02-0.01	1.44663	<0.001	1.64512	<0.001	0.926444	0.5-0.1	0.563146	<0.001	Thioredoxin domain-containing protein	342
UYEDRAFT_00800	9.01914e-06	1.77841e-05	2.19377e-05	1.48111e-05	1.14188e-05	1.97182	<0.001	2.43235	<0.001	1.64219	0.01-0.001	1.26606	0.5-0.1	0.770957	0.05-0.02	PD-(D/E)XK nuclease superfamily	834
UYEDRAFT_01384	9.01914e-06	1.55808e-05	1.22786e-05	1.48111e-05	1.14188e-05	1.72753	0.01-0.001	1.36139	0.1-0.05	1.64219	0.01-0.001	1.26606	0.5-0.1	0.770957	0.05-0.02	Predicted nucleic acid-binding protein, contains PIN domain	420
UYEDRAFT_04761	4.50957e-06	7.39694e-06	7.53086e-06	7.40557e-06	9.37969e-06	1.64028	0.05-0.02	1.66997	0.05-0.02	1.64219	0.05-0.02	2.07995	<0.001	1.26657	0.5-0.1	Transcriptional regulator containing an amidase domain and an AraC-type DNA-binding HTH domain	945
UYEDRAFT_04812	5.46352e-05	6.37396e-05	0.000101339	8.96406e-05	5.15883e-05	1.16664	0.05-0.02	1.85483	<0.001	1.64071	<0.001	0.944232	0.5-0.1	0.575501	<0.001	Uncharacterized conserved protein	702
UYEDRAFT_00635	7.28469e-06	1.27479e-05	1.50617e-05	1.19373e-05	2.6202e-05	1.74996	0.01-0.001	2.06758	<0.001	1.63869	0.01-0.001	3.59685	<0.001	2.19496	<0.001	hypothetical protein	210
UYEDRAFT_05458	1.21411e-06	1.41644e-06	2.292e-06	1.98956e-06	1.5293e-06	1.16664	>0.5	1.88779	0.5-0.1	1.63869	0.5-0.1	1.2596	>0.5	0.768662	0.5-0.1	Distinct helicase family with a unique C-terminal domain including a metal-binding cysteine cluster	1056
UYEDRAFT_04878	0.00018125	0.00021278	0.000242297	0.000296997	0.000319929	1.17396	<0.001	1.33681	<0.001	1.6386	<0.001	1.76513	<0.001	1.07721	0.01-0.001	Uridine kinase	933
UYEDRAFT_04514	1.85586e-05	1.76268e-05	3.15968e-05	3.0396e-05	1.83516e-05	0.949789	>0.5	1.70254	<0.001	1.63784	<0.001	0.988844	>0.5	0.603749	<0.001	allophycocyanin alpha subunit apoprotein	486
UYEDRAFT_00233	0.000106322	0.00014967	0.000173046	0.000173644	7.96254e-05	1.40771	<0.001	1.62757	<0.001	1.63319	<0.001	0.74891	<0.001	0.458555	<0.001	Circadian oscillating protein COP23	576
UYEDRAFT_04303	1.26615e-05	2.48663e-05	1.98094e-05	2.06693e-05	0.00017332	1.96393	<0.001	1.56454	0.01-0.001	1.63245	<0.001	13.6888	<0.001	8.3854	<0.001	hypothetical protein	261
UYEDRAFT_02367	6.4695e-05	0.000120712	0.000125078	0.000105557	0.000102973	1.86586	<0.001	1.93334	<0.001	1.63161	<0.001	1.59166	<0.001	0.975517	>0.5	transporter, CPA2 family (TC 2.A.37)	2112
UYEDRAFT_02728	5.89713e-06	6.29527e-06	9.82285e-06	9.61619e-06	8.36016e-06	1.06751	>0.5	1.6657	0.02-0.01	1.63066	0.02-0.01	1.41767	0.1-0.05	0.869383	0.5-0.1	hypothetical protein	216
UYEDRAFT_01411	8.37739e-05	0.00011662	0.000137684	0.000136506	0.000100322	1.39208	<0.001	1.64351	<0.001	1.62945	<0.001	1.19753	0.01-0.001	0.734928	<0.001	Predicted hydrolases or acyltransferases (alpha/beta hydrolase superfamily)	909
UYEDRAFT_02191	3.74641e-05	3.96602e-05	6.38486e-05	6.10131e-05	4.76121e-05	1.05862	>0.5	1.70426	<0.001	1.62857	<0.001	1.27087	0.01-0.001	0.780359	<0.001	Phenylpropionate dioxygenase and related ring-hydroxylating dioxygenases, large terminal subunit	1434
UYEDRAFT_05563	2.3762e-05	4.02897e-05	3.97826e-05	3.86858e-05	1.37637e-05	1.69556	<0.001	1.67421	<0.001	1.62806	<0.001	0.579231	<0.001	0.355781	<0.001	Xanthine and CO dehydrogenases maturation factor, XdhC/CoxF family	1179
UYEDRAFT_05786	9.71292e-06	7.86909e-06	1.63714e-05	1.58059e-05	1.23363e-05	0.810167	0.5-0.1	1.68553	0.01-0.001	1.62731	0.01-0.001	1.27009	0.5-0.1	0.780488	0.05-0.02	Peroxiredoxin	450
UYEDRAFT_04576	6.59091e-06	1.41644e-05	1.22786e-05	1.07215e-05	9.88945e-06	2.14908	<0.001	1.86296	0.01-0.001	1.62671	0.02-0.01	1.50047	0.05-0.02	0.922394	>0.5	hypothetical protein	321
UYEDRAFT_01362	1.85586e-05	2.65975e-05	3.11057e-05	3.0175e-05	1.92691e-05	1.43316	0.01-0.001	1.67608	<0.001	1.62593	<0.001	1.03829	>0.5	0.638581	<0.001	DNA polymerase III, delta subunit (EC 2.7.7.7)	990
UYEDRAFT_03253	0.000517039	0.000887633	0.000976228	0.000840256	0.000738752	1.71676	<0.001	1.88811	<0.001	1.62513	<0.001	1.42881	<0.001	0.879199	<0.001	ATPases with chaperone activity, ATP-binding subunit	2457
UYEDRAFT_06157	0.000158355	0.000305478	0.000307455	0.000256542	0.000101341	1.92907	<0.001	1.94155	<0.001	1.62004	<0.001	0.639962	<0.001	0.395028	<0.001	exonuclease SbcC	3030
UYEDRAFT_01086	0.000603068	0.00153762	0.00159507	0.000976762	0.000705312	2.54966	<0.001	2.64492	<0.001	1.61965	<0.001	1.16954	<0.001	0.722092	<0.001	Subtilisin-like serine proteases	1851
UYEDRAFT_03629	0.000236059	0.000329715	0.000408467	0.000382327	0.000308102	1.39675	<0.001	1.73036	<0.001	1.61963	<0.001	1.30519	<0.001	0.805862	<0.001	(p)ppGpp synthetase, RelA/SpoT family	2277
UYEDRAFT_06074	1.19677e-05	2.32925e-05	3.04508e-05	1.93429e-05	1.68223e-05	1.94628	<0.001	2.54442	<0.001	1.61626	<0.001	1.40564	0.02-0.01	0.869686	0.5-0.1	hypothetical protein	237
UYEDRAFT_06481	2.30682e-05	3.41518e-05	3.69994e-05	3.72489e-05	5.91328e-05	1.48047	<0.001	1.60392	<0.001	1.61473	<0.001	2.56339	<0.001	1.5875	<0.001	hypothetical protein	1497
UYEDRAFT_04999	9.24462e-05	8.46714e-05	0.000163223	0.000149217	0.000129684	0.915899	0.5-0.1	1.7656	<0.001	1.61409	<0.001	1.40281	<0.001	0.8691	<0.001	Ribulose bisphosphate carboxylase small subunit	1284
UYEDRAFT_00165	7.49282e-05	7.88483e-05	0.000107724	0.000120589	0.000113168	1.05232	0.5-0.1	1.4377	<0.001	1.6094	<0.001	1.51035	<0.001	0.938458	0.5-0.1	Uncharacterized protein conserved in bacteria	2103
UYEDRAFT_01480	3.98923e-06	8.34124e-06	8.022e-06	6.4108e-06	4.7918e-06	2.09094	0.01-0.001	2.01091	0.01-0.001	1.60702	0.1-0.05	1.20118	0.5-0.1	0.747458	0.5-0.1	hypothetical protein	165
UYEDRAFT_04861	6.98983e-05	9.01798e-05	0.00010445	0.000112299	7.89117e-05	1.29016	<0.001	1.49431	<0.001	1.60661	<0.001	1.12895	0.05-0.02	0.70269	<0.001	Lignostilbene-alpha,beta-dioxygenase and related enzymes	1437
UYEDRAFT_01889	0.000162345	0.000237017	0.000269637	0.000260632	0.000452774	1.45996	<0.001	1.6609	<0.001	1.60543	<0.001	2.78897	<0.001	1.73722	<0.001	hypothetical protein	1575
UYEDRAFT_05698	2.51495e-05	5.42967e-05	4.60037e-05	4.03438e-05	5.62781e-05	2.15896	<0.001	1.82921	<0.001	1.60416	<0.001	2.23774	<0.001	1.39496	<0.001	hypothetical protein	471
UYEDRAFT_01336	5.89713e-05	0.000290055	0.000218395	9.4504e-05	3.45621e-05	4.91857	<0.001	3.70341	<0.001	1.60254	<0.001	0.586084	<0.001	0.365721	<0.001	hypothetical protein	273
UYEDRAFT_04087	6.41746e-06	1.05446e-05	1.32609e-05	1.02794e-05	6.21914e-06	1.64311	0.02-0.01	2.06637	<0.001	1.60178	0.02-0.01	0.969096	>0.5	0.605011	0.01-0.001	Response regulators consisting of a CheY-like receiver domain and a winged-helix DNA-binding domain	381
UYEDRAFT_01715	3.4689e-07	6.29527e-07	6.54857e-07	5.52655e-07	2.75273e-06	1.81477	0.5-0.1	1.88779	0.5-0.1	1.59317	>0.5	7.93547	<0.001	4.98093	<0.001	Fatty acid desaturase	813
UYEDRAFT_01814	2.42823e-06	3.30502e-06	3.438e-06	3.86858e-06	3.46641e-06	1.36108	0.5-0.1	1.41585	0.5-0.1	1.59317	0.5-0.1	1.42754	0.5-0.1	0.89604	>0.5	Phage-related protein	342
UYEDRAFT_02423	2.42823e-06	4.56407e-06	5.40257e-06	3.86858e-06	5.09766e-07	1.87959	0.05-0.02	2.2249	0.02-0.01	1.59317	0.5-0.1	0.209933	<0.001	0.131771	<0.001	hypothetical protein	189
UYEDRAFT_02427	9.01914e-06	1.82563e-05	1.93183e-05	1.4369e-05	8.2582e-06	2.02417	<0.001	2.14192	<0.001	1.59317	0.01-0.001	0.915631	>0.5	0.574723	<0.001	Predicted transcriptional regulators	414
UYEDRAFT_02450	3.4689e-07	4.72145e-07	1.63714e-07	5.52655e-07	1.22344e-06	1.36108	>0.5	0.471949	>0.5	1.59317	>0.5	3.52688	0.1-0.05	2.21375	0.5-0.1	FOG: CheY-like receiver	1116
UYEDRAFT_03581	3.4689e-07	4.72145e-07	1.63714e-07	5.52655e-07	9.99141e-06	1.36108	>0.5	0.471949	>0.5	1.59317	>0.5	28.8028	<0.001	18.0789	<0.001	Glycosyltransferase	1266
UYEDRAFT_03659	3.4689e-07	1.10167e-06	1.63714e-07	5.52655e-07	6.11719e-07	3.17586	0.5-0.1	0.471949	>0.5	1.59317	>0.5	1.76344	0.5-0.1	1.10687	>0.5	hypothetical protein	186
UYEDRAFT_03925	1.73445e-06	2.51811e-06	2.94686e-06	2.76327e-06	7.13672e-07	1.45182	0.5-0.1	1.69902	0.5-0.1	1.59317	0.5-0.1	0.411469	0.1-0.05	0.25827	<0.001	Transcriptional regulators	522
UYEDRAFT_04144	3.4689e-07	1.25905e-06	3.27428e-07	5.52655e-07	9.17578e-07	3.62955	0.1-0.05	0.943897	>0.5	1.59317	>0.5	2.64516	0.5-0.1	1.66031	0.5-0.1	hypothetical protein	222
UYEDRAFT_05262	8.67225e-06	2.56532e-05	2.43934e-05	1.38164e-05	7.13672e-07	2.95808	<0.001	2.81281	<0.001	1.59317	0.01-0.001	0.0822938	<0.001	0.0516541	<0.001	Nitric oxide synthase, oxygenase domain	1170
UYEDRAFT_05348	3.4689e-07	1.10167e-06	1.146e-06	5.52655e-07	1.01953e-07	3.17586	0.5-0.1	3.30364	0.5-0.1	1.59317	>0.5	0.293906	0.5-0.1	0.184479	0.1-0.05	hypothetical protein	483
UYEDRAFT_05455	6.9378e-07	9.44291e-07	3.27428e-07	1.10531e-06	1.5293e-06	1.36108	>0.5	0.471949	0.5-0.1	1.59317	0.5-0.1	2.2043	0.5-0.1	1.38359	0.5-0.1	hypothetical protein	822
UYEDRAFT_05681	6.9378e-07	1.41644e-06	2.12829e-06	1.10531e-06	3.77227e-06	2.04162	0.5-0.1	3.06767	0.05-0.02	1.59317	0.5-0.1	5.43727	<0.001	3.41286	<0.001	Bacterial SH3 domain	330
UYEDRAFT_06039	3.4689e-07	3.14764e-07	8.18571e-07	5.52655e-07	1.22344e-06	0.907387	>0.5	2.35974	0.5-0.1	1.59317	>0.5	3.52688	0.1-0.05	2.21375	0.5-0.1	hypothetical protein	132
UYEDRAFT_05856	3.9372e-05	5.30377e-05	7.94014e-05	6.26711e-05	3.82324e-05	1.34709	<0.001	2.0167	<0.001	1.59177	<0.001	0.971056	>0.5	0.610049	<0.001	Lignostilbene-alpha,beta-dioxygenase and related enzymes	1503
UYEDRAFT_00194	2.75778e-05	3.49388e-05	4.53488e-05	4.38808e-05	6.13758e-05	1.26692	0.05-0.02	1.6444	<0.001	1.59117	<0.001	2.22555	<0.001	1.39869	<0.001	Uncharacterized conserved protein	282
UYEDRAFT_06639	7.05921e-05	0.000101983	0.000111653	0.000112189	8.94129e-05	1.44469	<0.001	1.58167	<0.001	1.58926	<0.001	1.26661	<0.001	0.796985	<0.001	hypothetical protein	840
UYEDRAFT_04626	1.87321e-05	3.72995e-05	3.88003e-05	2.97328e-05	2.19199e-05	1.99121	<0.001	2.07133	<0.001	1.58727	<0.001	1.17018	0.5-0.1	0.73723	<0.001	Putative addiction module component	231
UYEDRAFT_00013	1.59569e-05	3.80864e-05	3.81454e-05	2.53116e-05	1.98809e-05	2.38682	<0.001	2.39052	<0.001	1.58624	<0.001	1.24591	0.1-0.05	0.785445	0.02-0.01	FOG: WD40 repeat	3576
UYEDRAFT_05023	6.76435e-06	1.43217e-05	1.34246e-05	1.07215e-05	7.03477e-06	2.11724	<0.001	1.9846	<0.001	1.585	0.02-0.01	1.03998	>0.5	0.656136	0.01-0.001	Predicted nucleic acid-binding protein, contains PIN domain	429
UYEDRAFT_00830	0.00958544	0.0148833	0.0140536	0.0151741	0.0145587	1.5527	<0.001	1.46614	<0.001	1.58304	<0.001	1.51884	<0.001	0.959442	<0.001	Bacterial RNase P class A	435
UYEDRAFT_01963	0.000693086	0.000341676	0.000683016	0.0010937	0.00162646	0.492978	<0.001	0.98547	>0.5	1.57802	<0.001	2.34669	<0.001	1.48711	<0.001	Protein of unknown function (DUF1257)	387
UYEDRAFT_03546	3.64234e-06	4.40669e-06	5.73e-06	5.74761e-06	1.35598e-05	1.20985	>0.5	1.57316	0.1-0.05	1.578	0.1-0.05	3.72281	<0.001	2.3592	<0.001	hypothetical protein	249
UYEDRAFT_01231	3.26077e-05	3.68273e-05	4.97691e-05	5.13969e-05	5.91328e-05	1.12941	0.5-0.1	1.5263	<0.001	1.57622	<0.001	1.81346	<0.001	1.15051	0.05-0.02	Predicted oxidoreductases (related to aryl-alcohol dehydrogenases)	873
UYEDRAFT_05177	1.2488e-05	1.38496e-05	1.70263e-05	1.96745e-05	1.67203e-05	1.10903	>0.5	1.36341	0.05-0.02	1.57547	0.01-0.001	1.33891	0.05-0.02	0.849847	0.5-0.1	Predicted hydrolases or acyltransferases (alpha/beta hydrolase superfamily)	918
UYEDRAFT_04914	2.94856e-06	2.67549e-06	3.60171e-06	4.6423e-06	6.62695e-06	0.907387	>0.5	1.22151	>0.5	1.57443	0.5-0.1	2.24752	0.01-0.001	1.42752	0.1-0.05	Domain of unknown function (DUF1830)	282
UYEDRAFT_04731	9.17524e-05	0.000183507	0.000175011	0.000144353	0.000146711	2.00003	<0.001	1.90742	<0.001	1.57329	<0.001	1.59898	<0.001	1.01633	>0.5	Bacterial small signal recognition particle RNA	97
UYEDRAFT_05454	2.60167e-06	1.88858e-06	2.45571e-06	4.08965e-06	1.42734e-06	0.72591	0.5-0.1	0.943897	>0.5	1.57193	0.5-0.1	0.548625	0.5-0.1	0.349014	<0.001	hypothetical protein	501
UYEDRAFT_05898	5.20335e-06	1.08593e-05	1.24423e-05	8.17929e-06	4.07813e-06	2.08699	<0.001	2.39121	<0.001	1.57193	0.05-0.02	0.78375	0.5-0.1	0.498592	<0.001	Ca2+/Na+ antiporter	999
UYEDRAFT_05498	2.87919e-05	2.9273e-05	5.157e-05	4.52072e-05	9.18598e-05	1.01671	>0.5	1.79113	<0.001	1.57014	<0.001	3.19048	<0.001	2.03197	<0.001	hypothetical protein	435
UYEDRAFT_03921	1.71711e-05	2.67549e-05	2.94686e-05	2.6859e-05	1.36617e-05	1.55814	<0.001	1.71618	<0.001	1.5642	<0.001	0.795625	0.1-0.05	0.508645	<0.001	Acetyltransferases	444
UYEDRAFT_06654	0.00027439	0.000386687	0.000477063	0.000429081	0.000245401	1.40926	<0.001	1.73863	<0.001	1.56376	<0.001	0.894352	<0.001	0.571923	<0.001	Aminopeptidase N	2613
UYEDRAFT_06409	3.17404e-05	9.45865e-05	7.66183e-05	4.95179e-05	5.0059e-05	2.98	<0.001	2.4139	<0.001	1.56009	<0.001	1.57714	<0.001	1.01093	>0.5	Response regulator containing a CheY-like receiver domain and an HD-GYP domain	447
UYEDRAFT_00728	0.000139103	0.000246145	0.000272257	0.000216972	0.00032207	1.76952	<0.001	1.95723	<0.001	1.5598	<0.001	2.31534	<0.001	1.48438	<0.001	hypothetical protein	1458
UYEDRAFT_06558	1.47428e-05	1.00724e-05	1.21149e-05	2.29904e-05	2.29395e-05	0.683209	0.05-0.02	0.821746	0.5-0.1	1.55943	<0.001	1.55597	<0.001	0.997782	>0.5	Response regulator containing CheY-like receiver, AAA-type ATPase, and DNA-binding domains	432
UYEDRAFT_00610	0.000104934	0.000128738	0.000192364	0.000163586	4.64906e-05	1.22685	<0.001	1.83319	<0.001	1.55894	<0.001	0.443045	<0.001	0.284197	<0.001	Uncharacterized protein containing a von Willebrand factor type A (vWA) domain	1248
UYEDRAFT_00911	1.561e-06	2.20335e-06	1.80086e-06	2.43168e-06	2.44688e-06	1.41149	0.5-0.1	1.15365	>0.5	1.55777	0.5-0.1	1.5675	0.5-0.1	1.00625	>0.5	Protein of unknown function (DUF1822)	759
UYEDRAFT_02559	3.12201e-06	2.04596e-06	2.61943e-06	4.86336e-06	8.97188e-06	0.655335	0.5-0.1	0.83902	>0.5	1.55777	0.5-0.1	2.87375	<0.001	1.84479	<0.001	hypothetical protein	1323
UYEDRAFT_00504	6.88577e-05	0.000137237	9.65914e-05	0.000107104	1.35598e-05	1.99305	<0.001	1.40277	<0.001	1.55545	<0.001	0.196925	<0.001	0.126603	<0.001	Protein of unknown function (DUF1822)	963
UYEDRAFT_01278	2.77512e-06	1.88858e-06	3.92914e-06	4.31071e-06	2.14102e-06	0.680541	0.5-0.1	1.41585	0.5-0.1	1.55334	0.5-0.1	0.771504	0.5-0.1	0.496674	0.01-0.001	Uncharacterized protein conserved in cyanobacteria	363
UYEDRAFT_03438	2.77512e-06	7.08218e-06	6.54857e-06	4.31071e-06	4.07813e-06	2.55203	<0.001	2.35974	0.01-0.001	1.55334	0.5-0.1	1.46953	0.5-0.1	0.946046	>0.5	ABC-type Fe3+-hydroxamate transport system, periplasmic component	444
UYEDRAFT_04625	3.57297e-05	6.67299e-05	6.67954e-05	5.54865e-05	3.72129e-05	1.86763	<0.001	1.86947	<0.001	1.55295	<0.001	1.04151	>0.5	0.670665	<0.001	hypothetical protein	342
UYEDRAFT_02307	9.38337e-05	0.000157854	0.000176648	0.00014568	8.51309e-05	1.68227	<0.001	1.88256	<0.001	1.55253	<0.001	0.907252	0.1-0.05	0.58437	<0.001	tRNA-N(6)-(isopentenyl)adenosine-37 thiotransferase enzyme MiaB	1365
UYEDRAFT_04089	6.05323e-05	0.000150772	0.000144396	9.39513e-05	5.33215e-05	2.49077	<0.001	2.38544	<0.001	1.55209	<0.001	0.880877	0.1-0.05	0.567544	<0.001	diguanylate cyclase (GGDEF) domain	2364
UYEDRAFT_04907	0.000181944	0.000158798	0.000209391	0.000282296	0.000342053	0.872787	0.01-0.001	1.15085	<0.001	1.55156	<0.001	1.87999	<0.001	1.21168	<0.001	malto-oligosyltrehalose synthase	2859
UYEDRAFT_01350	0.000180209	0.000298553	0.000313185	0.000278427	0.00020044	1.6567	<0.001	1.7379	<0.001	1.54502	<0.001	1.11226	0.01-0.001	0.7199	<0.001	glutamate--cysteine ligase, cyanobacterial, putative	1137
UYEDRAFT_01969	0.000133726	0.000190904	0.000225107	0.000206472	0.000143448	1.42758	<0.001	1.68334	<0.001	1.54399	<0.001	1.0727	0.5-0.1	0.694759	<0.001	MutS2 family protein	2439
UYEDRAFT_00425	3.625e-05	4.46964e-05	5.48443e-05	5.59287e-05	4.82238e-05	1.233	0.05-0.02	1.51295	<0.001	1.54286	<0.001	1.33031	<0.001	0.862238	0.05-0.02	Phenylpropionate dioxygenase and related ring-hydroxylating dioxygenases, large terminal subunit	1386
UYEDRAFT_01298	2.48026e-05	2.97452e-05	4.38754e-05	3.82437e-05	1.58027e-05	1.19927	0.5-0.1	1.76898	<0.001	1.54192	<0.001	0.637139	<0.001	0.413211	<0.001	Protein of unknown function (DUF3285)	156
UYEDRAFT_00703	5.37679e-06	8.97076e-06	9.82285e-06	8.28982e-06	7.95234e-06	1.66842	0.05-0.02	1.8269	0.01-0.001	1.54178	0.05-0.02	1.47901	0.1-0.05	0.95929	>0.5	His Kinase A (phospho-acceptor) domain/Histidine kinase-, DNA gyrase B-, and HSP90-like ATPase	1104
UYEDRAFT_03144	1.07536e-05	1.57382e-05	1.3752e-05	1.65796e-05	1.20305e-05	1.46353	0.02-0.01	1.27883	0.5-0.1	1.54178	0.01-0.001	1.11874	0.5-0.1	0.725617	0.01-0.001	hypothetical protein	120
UYEDRAFT_01297	5.16866e-05	6.62577e-05	9.29897e-05	7.95823e-05	4.67965e-05	1.28191	0.01-0.001	1.79911	<0.001	1.53971	<0.001	0.905389	0.5-0.1	0.588026	<0.001	probable rRNA maturation factor YbeY	528
UYEDRAFT_02384	0.000683547	0.00101952	0.00109672	0.00105225	0.000797477	1.49151	<0.001	1.60446	<0.001	1.5394	<0.001	1.16668	<0.001	0.757875	<0.001	phage shock protein A (PspA) family protein	780
UYEDRAFT_02176	0.000209175	0.000329085	0.000393569	0.000321535	0.000306165	1.57326	<0.001	1.88153	<0.001	1.53716	<0.001	1.46368	<0.001	0.9522	0.1-0.05	Predicted membrane protein	993
UYEDRAFT_03136	3.81579e-06	4.24931e-06	5.23886e-06	5.85814e-06	4.7918e-06	1.11361	>0.5	1.37294	0.5-0.1	1.53524	0.1-0.05	1.25578	0.5-0.1	0.817972	0.5-0.1	AraC-type DNA-binding domain-containing proteins	1005
UYEDRAFT_03152	1.52632e-05	2.03023e-05	2.34111e-05	2.34326e-05	1.75359e-05	1.33015	0.05-0.02	1.53383	0.01-0.001	1.53524	<0.001	1.14891	0.5-0.1	0.748358	0.01-0.001	cyclic peptide transporter	1602
UYEDRAFT_05551	5.55024e-06	9.75767e-06	9.49543e-06	8.51088e-06	4.58789e-06	1.75806	0.01-0.001	1.71081	0.02-0.01	1.53343	0.05-0.02	0.826611	0.5-0.1	0.539062	<0.001	Acetyltransferases, including N-acetylases of ribosomal proteins	573
UYEDRAFT_01773	9.85168e-05	0.000153132	0.000169444	0.000150985	6.62695e-05	1.55438	<0.001	1.71995	<0.001	1.53258	<0.001	0.672673	<0.001	0.438914	<0.001	signal peptide peptidase SppA, 67K type	1848
UYEDRAFT_04886	3.22608e-05	4.37521e-05	5.69726e-05	4.94073e-05	2.79352e-05	1.3562	0.01-0.001	1.766	<0.001	1.5315	<0.001	0.865917	0.5-0.1	0.565405	<0.001	Predicted enzyme related to lactoylglutathione lyase	396
UYEDRAFT_00823	3.1567e-05	4.01324e-05	5.10788e-05	4.8302e-05	3.29309e-05	1.27134	0.02-0.01	1.61811	<0.001	1.53014	<0.001	1.04321	>0.5	0.68177	<0.001	Dihydropteroate synthase and related enzymes	384
UYEDRAFT_00753	8.67225e-07	2.04596e-06	1.47343e-06	1.32637e-06	1.63125e-06	2.35921	0.1-0.05	1.69902	0.5-0.1	1.52944	0.5-0.1	1.881	0.5-0.1	1.22986	>0.5	hypothetical protein	207
UYEDRAFT_01410	4.33612e-05	8.40419e-05	9.77374e-05	6.63186e-05	3.14016e-05	1.93818	<0.001	2.25403	<0.001	1.52944	<0.001	0.724185	<0.001	0.473496	<0.001	SufE protein probably involved in Fe-S center assembly	441
UYEDRAFT_05385	1.73445e-06	2.04596e-06	3.76543e-06	2.65274e-06	2.34492e-06	1.1796	>0.5	2.17096	0.05-0.02	1.52944	0.5-0.1	1.35197	0.5-0.1	0.883961	>0.5	Protein of unknown function (DUF3703)	345
UYEDRAFT_05839	8.67225e-07	1.10167e-06	6.54857e-07	1.32637e-06	1.93711e-06	1.27034	>0.5	0.755118	>0.5	1.52944	0.5-0.1	2.23369	0.5-0.1	1.46046	0.5-0.1	Uncharacterized conserved protein	432
UYEDRAFT_02360	3.83313e-05	6.46839e-05	6.72866e-05	5.85814e-05	4.85297e-05	1.68749	<0.001	1.75539	<0.001	1.52829	<0.001	1.26606	0.01-0.001	0.828415	0.01-0.001	56kDa selenium binding protein (SBP56)	1353
UYEDRAFT_04905	1.69976e-05	3.1319e-05	3.35614e-05	2.59748e-05	2.02887e-05	1.84255	<0.001	1.97448	<0.001	1.52814	<0.001	1.19362	0.5-0.1	0.781091	0.02-0.01	hypothetical protein	231
UYEDRAFT_02853	1.00598e-05	1.32201e-05	1.8336e-05	1.53638e-05	7.74844e-06	1.31415	0.5-0.1	1.8227	<0.001	1.52725	0.01-0.001	0.770237	0.5-0.1	0.504331	<0.001	hypothetical protein	402
UYEDRAFT_05652	2.89653e-05	8.1209e-05	7.02334e-05	4.42124e-05	2.11043e-05	2.80366	<0.001	2.42474	<0.001	1.52639	<0.001	0.728606	0.01-0.001	0.477339	<0.001	filamentous hemagglutinin family N-terminal domain	2778
UYEDRAFT_01574	8.30801e-05	0.000106547	0.000145706	0.000126779	6.20895e-05	1.28247	<0.001	1.7538	<0.001	1.52598	<0.001	0.747344	<0.001	0.489746	<0.001	DNA replication and repair protein RecO	1014
UYEDRAFT_04248	1.71711e-05	2.62828e-05	2.76677e-05	2.61958e-05	1.58027e-05	1.53064	<0.001	1.6113	<0.001	1.52558	<0.001	0.920313	>0.5	0.603254	<0.001	Uncharacterized protein conserved in cyanobacteria	729
UYEDRAFT_00883	3.12201e-06	2.83287e-06	4.25657e-06	4.75283e-06	2.34492e-06	0.907387	>0.5	1.36341	0.5-0.1	1.52236	0.5-0.1	0.751094	0.5-0.1	0.493374	0.01-0.001	Lactoylglutathione lyase and related lyases	360
UYEDRAFT_03143	1.33553e-05	1.98301e-05	2.09554e-05	2.02272e-05	1.48852e-05	1.48482	0.01-0.001	1.56908	0.01-0.001	1.51455	0.01-0.001	1.11455	0.5-0.1	0.735899	0.01-0.001	death-on-curing family protein	321
UYEDRAFT_00479	1.38756e-06	1.7312e-06	1.63714e-06	2.10009e-06	1.12148e-06	1.24766	>0.5	1.17987	>0.5	1.51351	0.5-0.1	0.808242	>0.5	0.534018	0.1-0.05	KGK domain	462
UYEDRAFT_00662	1.38756e-06	2.36073e-06	2.45571e-06	2.10009e-06	2.03906e-06	1.70135	0.5-0.1	1.76981	0.5-0.1	1.51351	0.5-0.1	1.46953	0.5-0.1	0.970941	>0.5	Outer membrane receptor for monomeric catechols	693
UYEDRAFT_03156	9.1579e-05	0.000147939	0.000169444	0.000138495	0.000117654	1.61542	<0.001	1.85025	<0.001	1.5123	<0.001	1.28473	<0.001	0.849516	<0.001	Beta-galactosidase/beta-glucuronidase	1863
UYEDRAFT_00308	0.000127135	0.000216715	0.000201041	0.000192103	7.77902e-05	1.7046	<0.001	1.58132	<0.001	1.51101	<0.001	0.61187	<0.001	0.404941	<0.001	Glycosyltransferases involved in cell wall biogenesis	966
UYEDRAFT_05959	1.07536e-05	1.27479e-05	1.50617e-05	1.62481e-05	1.14188e-05	1.18546	0.5-0.1	1.40062	0.05-0.02	1.51094	0.01-0.001	1.06185	>0.5	0.702777	0.01-0.001	hypothetical protein	627
UYEDRAFT_05587	2.48026e-05	1.80989e-05	2.865e-05	3.747e-05	3.0484e-05	0.729717	0.02-0.01	1.15512	0.5-0.1	1.51073	<0.001	1.22906	0.05-0.02	0.813557	0.01-0.001	Lysophospholipase L1 and related esterases	714
UYEDRAFT_05426	2.44557e-05	5.09917e-05	4.011e-05	3.69173e-05	2.51824e-05	2.08506	<0.001	1.64011	<0.001	1.50956	<0.001	1.02971	>0.5	0.68213	<0.001	hypothetical protein	555
UYEDRAFT_00057	5.20335e-06	7.23956e-06	8.67685e-06	7.8477e-06	4.9957e-06	1.39133	0.5-0.1	1.66755	0.05-0.02	1.5082	0.1-0.05	0.960094	>0.5	0.636582	0.02-0.01	Uncharacterized conserved protein	294
UYEDRAFT_02538	7.63158e-06	1.25905e-05	1.91546e-05	1.14952e-05	6.62695e-06	1.6498	0.01-0.001	2.50991	<0.001	1.50627	0.05-0.02	0.868359	0.5-0.1	0.576496	<0.001	Protein of unknown function (DUF3680)	276
UYEDRAFT_03377	1.14474e-05	1.02298e-05	1.52254e-05	1.72428e-05	1.53949e-05	0.893639	>0.5	1.33004	0.1-0.05	1.50627	0.01-0.001	1.34484	0.05-0.02	0.89283	0.5-0.1	Protein of unknown function (DUF3143)	273
UYEDRAFT_06708	1.90789e-06	2.04596e-06	3.60171e-06	2.8738e-06	2.34492e-06	1.07237	>0.5	1.88779	0.1-0.05	1.50627	0.5-0.1	1.22906	>0.5	0.815964	0.5-0.1	hypothetical protein	186
UYEDRAFT_02631	2.34151e-05	3.93454e-05	3.12694e-05	3.52594e-05	2.58961e-05	1.68035	<0.001	1.33544	0.01-0.001	1.50584	<0.001	1.10596	0.5-0.1	0.734446	<0.001	Predicted permease	1038
UYEDRAFT_05453	6.24402e-06	1.08593e-05	8.34943e-06	9.39513e-06	4.7918e-06	1.73916	0.01-0.001	1.33719	0.5-0.1	1.50466	0.05-0.02	0.767422	0.5-0.1	0.51003	<0.001	hypothetical protein	708
UYEDRAFT_06537	4.33612e-06	6.45265e-06	8.67685e-06	6.52133e-06	3.36445e-06	1.48812	0.5-0.1	2.00106	0.01-0.001	1.50395	0.1-0.05	0.775913	0.5-0.1	0.515916	0.01-0.001	Predicted acetyltransferase involved in intracellular survival and related acetyltransferases	891
UYEDRAFT_02764	3.33014e-05	7.38121e-05	5.74637e-05	5.00705e-05	4.48594e-05	2.21648	<0.001	1.72556	<0.001	1.50355	<0.001	1.34707	<0.001	0.895924	0.5-0.1	Dolichol kinase	705
UYEDRAFT_05451	2.42823e-06	4.56407e-06	2.61943e-06	3.64752e-06	2.95664e-06	1.87959	0.05-0.02	1.07874	>0.5	1.50213	0.5-0.1	1.21761	>0.5	0.810589	0.5-0.1	hypothetical protein	2163
UYEDRAFT_05802	1.87321e-05	3.17911e-05	3.48711e-05	2.80749e-05	1.63125e-05	1.69715	<0.001	1.86158	<0.001	1.49876	<0.001	0.870833	0.5-0.1	0.581036	<0.001	hypothetical protein	405
UYEDRAFT_01670	6.71232e-05	0.000137237	0.000110016	0.000100583	0.000114188	2.04455	<0.001	1.63902	<0.001	1.49849	<0.001	1.70116	<0.001	1.13525	0.01-0.001	hypothetical protein	534
UYEDRAFT_01777	1.19677e-05	2.40794e-05	2.25926e-05	1.7906e-05	1.28461e-05	2.01203	<0.001	1.88779	<0.001	1.49619	0.01-0.001	1.0734	>0.5	0.717418	0.01-0.001	hypothetical protein	201
UYEDRAFT_03725	5.86244e-05	9.22257e-05	0.00010445	8.76511e-05	5.48508e-05	1.57316	<0.001	1.78168	<0.001	1.49513	<0.001	0.935631	0.5-0.1	0.625786	<0.001	TIGR04255 family protein	768
UYEDRAFT_00999	5.0299e-06	3.93454e-06	1.21149e-05	7.51611e-06	6.01524e-06	0.782231	0.5-0.1	2.40857	<0.001	1.49428	0.1-0.05	1.19589	0.5-0.1	0.800313	0.5-0.1	Protein of unknown function (DUF1997)	579
UYEDRAFT_01875	0.000130084	0.000341833	0.000324154	0.000193871	3.08918e-05	2.62779	<0.001	2.49189	<0.001	1.49036	<0.001	0.237476	<0.001	0.159342	<0.001	hypothetical protein	249
UYEDRAFT_03705	6.7817e-05	8.19959e-05	0.00010183	0.000101025	2.57941e-05	1.20908	0.01-0.001	1.50154	<0.001	1.48968	<0.001	0.380349	<0.001	0.255324	<0.001	Uncharacterized protein containing caspase domain	2013
UYEDRAFT_01060	0.00178943	0.00252283	0.00348056	0.00266136	0.00295868	1.40985	<0.001	1.94507	<0.001	1.48727	<0.001	1.65342	<0.001	1.11172	<0.001	hypothetical protein	375
UYEDRAFT_01192	5.20335e-07	3.14764e-07	4.91143e-07	7.73717e-07	1.42734e-06	0.604925	>0.5	0.943897	>0.5	1.48696	>0.5	2.74313	0.1-0.05	1.84479	0.5-0.1	hypothetical protein	252
UYEDRAFT_02663	2.08134e-06	3.4624e-06	3.438e-06	3.09487e-06	5.09766e-06	1.66354	0.5-0.1	1.65182	0.5-0.1	1.48696	0.5-0.1	2.44922	0.01-0.001	1.64713	0.05-0.02	Hpt domain	387
UYEDRAFT_03393	2.02931e-05	3.21059e-05	3.53623e-05	3.0175e-05	2.41629e-05	1.58211	<0.001	1.74258	<0.001	1.48696	<0.001	1.1907	0.5-0.1	0.80076	0.02-0.01	Dehydrogenases with different specificities (related to short-chain alcohol dehydrogenases)	759
UYEDRAFT_03820	5.20335e-07	6.29527e-07	4.91143e-07	7.73717e-07	1.01953e-07	1.20985	>0.5	0.943897	>0.5	1.48696	>0.5	0.195938	0.5-0.1	0.131771	0.05-0.02	hypothetical protein	336
UYEDRAFT_05221	5.20335e-07	1.57382e-06	1.146e-06	7.73717e-07	1.93711e-06	3.02462	0.1-0.05	2.20243	0.5-0.1	1.48696	>0.5	3.72281	0.05-0.02	2.50364	0.05-0.02	hypothetical protein	651
UYEDRAFT_05561	1.78648e-05	3.5883e-05	3.91277e-05	2.65274e-05	1.28461e-05	2.00859	<0.001	2.19021	<0.001	1.4849	<0.001	0.719072	0.02-0.01	0.484257	<0.001	Uncharacterized conserved protein	894
UYEDRAFT_03832	5.16866e-05	9.86784e-05	0.000101012	7.67085e-05	4.49613e-05	1.90917	<0.001	1.95431	<0.001	1.48411	<0.001	0.869884	0.1-0.05	0.586132	<0.001	Uncharacterized protein encoded in hypervariable junctions of pilus gene clusters	339
UYEDRAFT_05103	7.28469e-05	0.000105131	0.000130644	0.000108099	0.000127238	1.44318	<0.001	1.7934	<0.001	1.48392	<0.001	1.74664	<0.001	1.17704	<0.001	Signal transduction protein containing GAF and PtsI domains	690
UYEDRAFT_05427	3.27811e-05	5.20934e-05	5.74637e-05	4.86336e-05	3.82324e-05	1.58913	<0.001	1.75295	<0.001	1.48359	<0.001	1.16629	0.1-0.05	0.786132	<0.001	putative addiction module antidote protein, CC2985 family	255
UYEDRAFT_03559	2.65371e-05	2.67549e-05	3.79817e-05	3.92385e-05	2.33473e-05	1.00821	>0.5	1.43127	<0.001	1.47863	<0.001	0.879798	0.5-0.1	0.595009	<0.001	Predicted nucleic acid-binding protein, contains PIN domain	447
UYEDRAFT_05824	4.33612e-06	6.13789e-06	9.33171e-06	6.4108e-06	6.42305e-06	1.41552	0.5-0.1	2.15209	0.01-0.001	1.47846	0.5-0.1	1.48129	0.1-0.05	1.00191	>0.5	TIGR00245 family protein	777
UYEDRAFT_01286	7.37141e-05	0.000181933	0.000162732	0.000108873	4.33301e-05	2.46809	<0.001	2.20761	<0.001	1.47696	<0.001	0.587813	<0.001	0.397987	<0.001	high affinity sulphate transporter 1	1692
UYEDRAFT_00374	2.8445e-05	3.55683e-05	3.74906e-05	4.20018e-05	2.90566e-05	1.25042	0.05-0.02	1.318	0.01-0.001	1.4766	<0.001	1.0215	>0.5	0.691796	<0.001	ABC-type antimicrobial peptide transport system, ATPase component	759
UYEDRAFT_01964	0.000694127	0.000344666	0.000638158	0.00102385	0.00152705	0.496546	<0.001	0.919368	<0.001	1.47502	<0.001	2.19996	<0.001	1.49148	<0.001	Ferredoxin	462
UYEDRAFT_02758	3.65969e-05	1.80989e-05	2.99597e-05	5.39391e-05	3.32367e-05	0.494548	<0.001	0.818641	0.05-0.02	1.47387	<0.001	0.908184	0.5-0.1	0.61619	<0.001	putative nicotinate phosphoribosyltransferase	1380
UYEDRAFT_06791	8.32536e-06	1.33775e-05	1.2606e-05	1.22689e-05	9.99141e-06	1.60683	0.01-0.001	1.51417	0.05-0.02	1.47368	0.05-0.02	1.20012	0.5-0.1	0.814366	0.5-0.1	hypothetical protein	222
UYEDRAFT_05071	0.000471944	0.000701136	0.000698078	0.000695129	0.000440845	1.48563	<0.001	1.47915	<0.001	1.47291	<0.001	0.934106	0.01-0.001	0.634192	<0.001	Protein of unknown function (DUF3353)	630
UYEDRAFT_03202	1.78648e-05	2.45516e-05	2.43934e-05	2.63064e-05	4.52672e-05	1.3743	0.02-0.01	1.36544	0.02-0.01	1.47252	<0.001	2.53387	<0.001	1.72077	<0.001	hypothetical protein	246
UYEDRAFT_04321	0.000113606	0.000166825	0.000206444	0.000167233	6.51481e-05	1.46844	<0.001	1.81718	<0.001	1.47204	<0.001	0.573454	<0.001	0.389564	<0.001	hypothetical protein	336
UYEDRAFT_00860	2.25478e-06	1.41644e-06	2.94686e-06	3.31593e-06	5.18941e-05	0.628191	0.5-0.1	1.30693	0.5-0.1	1.47062	0.5-0.1	23.0151	<0.001	15.65	<0.001	ABC exporter ATP-binding subunit, DevA family	699
UYEDRAFT_05325	9.01914e-06	3.90307e-05	2.42297e-05	1.32637e-05	1.60066e-05	4.32754	<0.001	2.68648	<0.001	1.47062	0.02-0.01	1.77474	<0.001	1.2068	0.5-0.1	Uncharacterized protein conserved in bacteria	951
UYEDRAFT_03203	7.11124e-05	0.000116305	0.000122458	0.000104562	0.00015711	1.63551	<0.001	1.72204	<0.001	1.47038	<0.001	2.20931	<0.001	1.50255	<0.001	Xaa-Pro aminopeptidase	1383
UYEDRAFT_01248	6.24402e-06	4.56407e-06	8.67685e-06	9.17407e-06	4.28203e-06	0.730951	0.5-0.1	1.38963	0.5-0.1	1.46926	0.1-0.05	0.685781	0.1-0.05	0.466754	<0.001	ABC-type polar amino acid transport system, ATPase component	741
UYEDRAFT_04123	0.00010372	0.000160215	0.000140303	0.000152312	0.00013988	1.54468	<0.001	1.35271	<0.001	1.46849	<0.001	1.34863	<0.001	0.918378	0.05-0.02	GTP cyclohydrolase II/3,4-dihydroxy-2-butanone 4-phosphate synthase	1683
UYEDRAFT_06774	3.65969e-05	5.42967e-05	5.82823e-05	5.3718e-05	3.2625e-05	1.48364	<0.001	1.59255	<0.001	1.46783	<0.001	0.891469	0.5-0.1	0.607338	<0.001	hypothetical protein	573
UYEDRAFT_03680	1.49163e-05	2.51811e-05	2.9796e-05	2.18851e-05	2.54883e-05	1.68816	<0.001	1.99755	<0.001	1.4672	0.01-0.001	1.70876	<0.001	1.16464	0.5-0.1	Molybdopterin-guanine dinucleotide biosynthesis protein A	612
UYEDRAFT_04048	1.561e-05	1.32201e-05	1.78449e-05	2.28799e-05	1.64145e-05	0.846895	0.5-0.1	1.14316	0.5-0.1	1.46572	0.01-0.001	1.05153	>0.5	0.717418	0.01-0.001	Predicted esterase	642
UYEDRAFT_04706	1.73445e-06	2.20335e-06	3.27428e-06	2.54221e-06	2.03906e-06	1.27034	>0.5	1.88779	0.1-0.05	1.46572	0.5-0.1	1.17563	>0.5	0.802082	0.5-0.1	transferase 2, rSAM/selenodomain-associated	711
UYEDRAFT_06363	6.3134e-05	0.00012984	0.000113127	9.25144e-05	7.06535e-05	2.05658	<0.001	1.79185	<0.001	1.46537	<0.001	1.1191	0.1-0.05	0.763703	<0.001	nitric oxide reductase, NorZ apoprotein	2325
UYEDRAFT_01664	4.99522e-05	5.98051e-05	6.43397e-05	7.31715e-05	6.02543e-05	1.19725	0.05-0.02	1.28803	0.01-0.001	1.46483	<0.001	1.20624	0.01-0.001	0.823467	<0.001	hypothetical protein	567
UYEDRAFT_00989	1.11005e-05	1.82563e-05	2.81588e-05	1.62481e-05	1.27441e-05	1.64464	0.01-0.001	2.53672	<0.001	1.46373	0.02-0.01	1.14807	0.5-0.1	0.784349	0.05-0.02	Predicted membrane protein	954
UYEDRAFT_03791	1.00598e-05	6.13789e-06	9.168e-06	1.47006e-05	2.65078e-06	0.61014	0.02-0.01	0.911349	>0.5	1.46132	0.02-0.01	0.263502	<0.001	0.180318	<0.001	Micrococcal nuclease (thermonuclease) homologs	720
UYEDRAFT_01742	2.54964e-05	2.5968e-05	3.63446e-05	3.72489e-05	1.11129e-05	1.0185	>0.5	1.42548	<0.001	1.46095	<0.001	0.435861	<0.001	0.298341	<0.001	ABC-type uncharacterized transport system, permease component	789
UYEDRAFT_06460	5.20335e-05	8.4514e-05	9.02065e-05	7.59348e-05	0.000106031	1.62422	<0.001	1.73362	<0.001	1.45934	<0.001	2.03775	<0.001	1.39635	<0.001	haloacid dehalogenase superfamily, subfamily IA, variant 1 with third motif having Dx(3-4)D or Dx(3-4)E/REG-2-like, HAD superfamily (subfamily IA) hydrolase	648
UYEDRAFT_06641	1.19677e-05	1.4007e-05	1.98094e-05	1.74639e-05	1.69242e-05	1.1704	0.5-0.1	1.65524	<0.001	1.45925	0.01-0.001	1.41416	0.02-0.01	0.969098	>0.5	hypothetical protein	1104
UYEDRAFT_00531	6.59091e-06	7.39694e-06	1.2606e-05	9.61619e-06	9.48164e-06	1.12229	>0.5	1.91263	<0.001	1.45901	0.1-0.05	1.43859	0.1-0.05	0.986008	>0.5	ABC-type polar amino acid transport system, ATPase component	819
UYEDRAFT_03053	3.79845e-05	3.93454e-05	4.91143e-05	5.5376e-05	4.83258e-05	1.03583	>0.5	1.29301	0.01-0.001	1.45786	<0.001	1.27225	0.01-0.001	0.872685	0.05-0.02	uracil-DNA glycosylase, family 4	681
UYEDRAFT_01510	2.42823e-06	3.14764e-06	3.438e-06	3.53699e-06	4.48594e-06	1.29627	0.5-0.1	1.41585	0.5-0.1	1.45661	0.5-0.1	1.84741	0.05-0.02	1.26829	0.5-0.1	dTDP-4-dehydrorhamnose 3,5-epimerase and related enzymes	450
UYEDRAFT_05503	1.21411e-06	1.25905e-06	1.146e-06	1.7685e-06	1.01953e-06	1.03701	>0.5	0.943897	>0.5	1.45661	0.5-0.1	0.839732	>0.5	0.576496	0.5-0.1	Glycerol uptake facilitator and related permeases (Major Intrinsic Protein Family)	825
UYEDRAFT_00444	8.39474e-05	8.27828e-05	0.00012033	0.000122137	7.94215e-05	0.986128	>0.5	1.4334	<0.001	1.45492	<0.001	0.946087	0.5-0.1	0.650267	<0.001	hypothetical protein	327
UYEDRAFT_03540	2.27213e-05	6.35822e-05	5.53354e-05	3.30488e-05	1.92691e-05	2.79836	<0.001	2.4354	<0.001	1.45453	<0.001	0.848065	0.5-0.1	0.583052	<0.001	hypothetical protein	258
UYEDRAFT_03558	3.1567e-05	3.84012e-05	4.96054e-05	4.58703e-05	2.91586e-05	1.2165	0.05-0.02	1.57143	<0.001	1.45311	<0.001	0.923705	0.5-0.1	0.635674	<0.001	hypothetical protein	231
UYEDRAFT_05384	3.12201e-06	4.40669e-06	2.94686e-06	4.53177e-06	2.85469e-06	1.41149	0.5-0.1	0.943897	>0.5	1.45156	0.5-0.1	0.914375	>0.5	0.629928	0.1-0.05	Methylase involved in ubiquinone/menaquinone biosynthesis	717
UYEDRAFT_05617	7.45813e-05	0.000101196	0.000113781	0.00010821	5.82152e-05	1.35686	<0.001	1.5256	<0.001	1.4509	<0.001	0.78056	<0.001	0.537985	<0.001	bacterial translation initiation factor 1 (bIF-1)	225
UYEDRAFT_00305	0.000266585	0.000540449	0.000424675	0.000386416	0.000226234	2.02731	<0.001	1.59302	<0.001	1.44951	<0.001	0.848638	<0.001	0.585467	<0.001	Sugar transferases involved in lipopolysaccharide synthesis	819
UYEDRAFT_05694	1.90789e-06	2.04596e-06	2.78314e-06	2.76327e-06	2.54883e-06	1.07237	>0.5	1.45875	0.5-0.1	1.44834	0.5-0.1	1.33594	0.5-0.1	0.922394	>0.5	Sterol desaturase	726
UYEDRAFT_02686	1.99462e-05	3.44666e-05	3.15968e-05	2.88486e-05	2.41629e-05	1.72798	<0.001	1.58411	<0.001	1.44632	<0.001	1.2114	0.1-0.05	0.837577	0.05-0.02	NAD(P)-dependent nickel-iron dehydrogenase catalytic subunit	1449
UYEDRAFT_02982	4.68301e-06	1.03872e-05	7.36714e-06	6.74239e-06	1.21324e-05	2.21806	<0.001	1.57316	0.1-0.05	1.43975	0.5-0.1	2.59073	<0.001	1.79943	<0.001	Helix-turn-helix domain/4Fe-4S dicluster domain	1614
UYEDRAFT_03020	5.37679e-06	2.43942e-05	1.80086e-05	7.73717e-06	2.75273e-06	4.53694	<0.001	3.34931	<0.001	1.43899	0.1-0.05	0.511966	0.01-0.001	0.355781	<0.001	Glutathione S-transferase	789
UYEDRAFT_04475	1.07536e-05	1.0702e-05	1.12963e-05	1.54743e-05	7.44258e-06	0.995199	>0.5	1.05047	>0.5	1.43899	0.02-0.01	0.692102	0.05-0.02	0.480963	<0.001	Uncharacterized protein conserved in cyanobacteria	594
UYEDRAFT_04958	1.16208e-05	2.42368e-05	2.79951e-05	1.66902e-05	1.12148e-05	2.08564	<0.001	2.40905	<0.001	1.43623	0.02-0.01	0.965065	>0.5	0.671943	0.01-0.001	conserved hypothetical protein	378
UYEDRAFT_03831	1.37022e-05	2.40794e-05	2.22651e-05	1.96745e-05	1.26422e-05	1.75735	<0.001	1.62494	<0.001	1.43587	0.01-0.001	0.922642	>0.5	0.642567	<0.001	hypothetical protein	417
UYEDRAFT_00960	1.38756e-06	1.7312e-06	2.61943e-06	1.98956e-06	1.93711e-06	1.24766	>0.5	1.88779	0.5-0.1	1.43385	0.5-0.1	1.39605	0.5-0.1	0.973639	>0.5	hypothetical protein	126
UYEDRAFT_03567	9.01914e-06	1.03872e-05	1.57166e-05	1.29321e-05	1.14188e-05	1.15168	0.5-0.1	1.74258	0.01-0.001	1.43385	0.05-0.02	1.26606	0.5-0.1	0.882976	0.5-0.1	putative addiction module antidote protein, CC2985 family	276
UYEDRAFT_03974	7.63158e-06	1.4007e-05	1.35883e-05	1.09426e-05	6.525e-06	1.8354	<0.001	1.78053	0.01-0.001	1.43385	0.05-0.02	0.855	0.5-0.1	0.596295	0.01-0.001	hypothetical protein	255
UYEDRAFT_04915	4.16268e-06	4.87884e-06	4.25657e-06	5.96867e-06	5.30156e-06	1.17204	>0.5	1.02256	>0.5	1.43385	0.5-0.1	1.27359	0.5-0.1	0.888232	>0.5	hypothetical protein	249
UYEDRAFT_05670	1.38756e-06	1.88858e-06	1.96457e-06	1.98956e-06	3.20133e-05	1.36108	0.5-0.1	1.41585	0.5-0.1	1.43385	0.5-0.1	23.0716	<0.001	16.0907	<0.001	Glycosyltransferase	1293
UYEDRAFT_05711	6.9378e-07	9.44291e-07	8.18571e-07	9.94779e-07	6.11719e-07	1.36108	>0.5	1.17987	>0.5	1.43385	>0.5	0.881719	>0.5	0.61493	0.5-0.1	Predicted hydrolases of HD superfamily	375
UYEDRAFT_06238	6.9378e-07	2.99025e-06	1.80086e-06	9.94779e-07	1.22344e-06	4.31009	0.01-0.001	2.59572	0.1-0.05	1.43385	>0.5	1.76344	0.5-0.1	1.22986	>0.5	Phosphoserine phosphatase	948
UYEDRAFT_06144	2.18541e-05	2.3922e-05	3.61808e-05	3.12803e-05	3.99656e-05	1.09463	0.5-0.1	1.65557	<0.001	1.43132	<0.001	1.82875	<0.001	1.27766	0.01-0.001	export-related chaperone protein CsaA	336
UYEDRAFT_03993	5.15132e-05	2.94304e-05	5.14063e-05	7.37241e-05	1.49871e-05	0.571318	<0.001	0.997925	>0.5	1.43117	<0.001	0.290938	<0.001	0.203286	<0.001	Animal haem peroxidase	1641
UYEDRAFT_02989	9.19258e-06	1.96727e-05	1.53891e-05	1.31532e-05	4.58789e-06	2.14006	<0.001	1.67408	0.01-0.001	1.43085	0.05-0.02	0.499086	<0.001	0.348805	<0.001	nitrogenase-associated protein	483
UYEDRAFT_04741	0.000220969	0.000368746	0.000331358	0.000316008	0.000214407	1.66877	<0.001	1.49957	<0.001	1.4301	<0.001	0.970306	0.5-0.1	0.678487	<0.001	Glyoxalase-like domain	594
UYEDRAFT_03212	3.72907e-05	8.9865e-05	7.49811e-05	5.32759e-05	4.3432e-05	2.40985	<0.001	2.01072	<0.001	1.42867	<0.001	1.16469	0.1-0.05	0.815228	0.01-0.001	hypothetical protein	372
UYEDRAFT_02970	5.0299e-06	1.30627e-05	1.35883e-05	7.18451e-06	2.06965e-05	2.59701	<0.001	2.7015	<0.001	1.42836	0.5-0.1	4.11469	<0.001	2.88071	<0.001	Nucleoside-diphosphate-sugar epimerases	1053
UYEDRAFT_03870	5.25538e-05	5.74444e-05	7.64546e-05	7.50505e-05	4.47574e-05	1.09306	0.5-0.1	1.45479	<0.001	1.42807	<0.001	0.851649	0.05-0.02	0.596364	<0.001	DNA sulfur modification protein DndE	387
UYEDRAFT_05720	3.4689e-05	2.28204e-05	3.51986e-05	4.95179e-05	3.68051e-05	0.657856	<0.001	1.01469	>0.5	1.42748	<0.001	1.061	>0.5	0.743269	<0.001	hypothetical protein	1149
UYEDRAFT_06404	7.64892e-05	0.000146365	0.000127206	0.000109094	4.48594e-05	1.91354	<0.001	1.66306	<0.001	1.42627	<0.001	0.58648	<0.001	0.411199	<0.001	Uncharacterized protein conserved in bacteria	1215
UYEDRAFT_02531	1.38756e-05	1.49513e-05	1.75174e-05	1.9785e-05	5.81133e-06	1.07752	>0.5	1.26246	0.5-0.1	1.42589	0.01-0.001	0.418816	<0.001	0.293723	<0.001	Putative threonine efflux protein	624
UYEDRAFT_03394	3.91986e-05	9.7262e-05	8.03837e-05	5.58181e-05	4.31262e-05	2.48126	<0.001	2.05068	<0.001	1.42398	<0.001	1.1002	0.5-0.1	0.772619	<0.001	hypothetical protein	243
UYEDRAFT_02852	1.63038e-05	1.51087e-05	2.60306e-05	2.32115e-05	1.48852e-05	0.926694	>0.5	1.59659	<0.001	1.42368	0.01-0.001	0.912985	0.5-0.1	0.641284	<0.001	Signal transduction histidine kinase	1125
UYEDRAFT_06237	2.25478e-06	3.61978e-06	3.60171e-06	3.2054e-06	4.7918e-06	1.60538	0.5-0.1	1.59736	0.5-0.1	1.4216	0.5-0.1	2.12517	0.02-0.01	1.49492	0.1-0.05	Uncharacterized conserved protein	1080
UYEDRAFT_06770	2.25478e-06	2.04596e-06	1.30971e-06	3.2054e-06	3.14016e-05	0.907387	>0.5	0.58086	0.5-0.1	1.4216	0.5-0.1	13.9266	<0.001	9.79646	<0.001	hypothetical protein	228
UYEDRAFT_00280	5.34211e-05	0.00013582	0.000126224	7.59348e-05	6.81047e-05	2.54245	<0.001	2.36281	<0.001	1.42144	<0.001	1.27487	<0.001	0.896884	0.05-0.02	2-polyprenyl-6-methoxyphenol hydroxylase and related FAD-dependent oxidoreductases	1257
UYEDRAFT_00470	1.82117e-05	3.39945e-05	4.28931e-05	2.58642e-05	8.86992e-06	1.86663	<0.001	2.35525	<0.001	1.4202	0.01-0.001	0.487045	<0.001	0.342942	<0.001	Predicted permeases	1023
UYEDRAFT_03634	6.9378e-06	9.12814e-06	9.00428e-06	9.83726e-06	8.0543e-06	1.31571	0.5-0.1	1.29786	0.5-0.1	1.41792	0.1-0.05	1.16093	0.5-0.1	0.818755	0.5-0.1	hypothetical protein	186
UYEDRAFT_05851	1.16208e-05	2.09318e-05	1.55529e-05	1.64691e-05	1.89633e-05	1.80123	<0.001	1.33836	0.1-0.05	1.41721	0.02-0.01	1.63184	<0.001	1.15145	0.5-0.1	ABC-type Mn/Zn transport systems, ATPase component	768
UYEDRAFT_00697	4.57895e-05	7.41268e-05	8.34943e-05	6.48817e-05	4.3534e-05	1.61886	<0.001	1.82344	<0.001	1.41696	<0.001	0.950742	>0.5	0.670975	<0.001	small GTP-binding protein domain	1479
UYEDRAFT_04794	3.13935e-05	4.87884e-05	4.91143e-05	4.43229e-05	3.82324e-05	1.55409	<0.001	1.56447	<0.001	1.41185	<0.001	1.21784	0.05-0.02	0.862588	0.05-0.02	TIGR00268 family protein	831
UYEDRAFT_03086	1.69976e-05	2.8014e-05	2.39023e-05	2.39852e-05	1.78418e-05	1.64811	<0.001	1.40621	0.01-0.001	1.41109	0.01-0.001	1.04967	>0.5	0.743866	0.01-0.001	hypothetical protein	723
UYEDRAFT_00103	0.000317578	0.000641488	0.000556792	0.000447982	0.00030066	2.01994	<0.001	1.75325	<0.001	1.41062	<0.001	0.946728	0.1-0.05	0.671143	<0.001	TPR repeat	423
UYEDRAFT_03919	9.01914e-06	9.91505e-06	8.022e-06	1.27111e-05	4.68984e-06	1.09933	>0.5	0.889442	>0.5	1.40934	0.05-0.02	0.519988	0.01-0.001	0.368958	<0.001	Uncharacterized protein conserved in bacteria	504
UYEDRAFT_04206	0.000328678	0.000380864	0.000461183	0.000462904	0.000409444	1.15877	<0.001	1.40314	<0.001	1.40838	<0.001	1.24573	<0.001	0.884512	<0.001	Fructose-1,6-bisphosphatase	1053
UYEDRAFT_04592	7.45813e-06	6.61004e-06	9.33171e-06	1.05004e-05	8.2582e-06	0.886285	>0.5	1.25121	0.5-0.1	1.40792	0.1-0.05	1.10727	>0.5	0.786463	0.5-0.1	Predicted phosphatases	861
UYEDRAFT_03552	3.67703e-05	3.85585e-05	3.81454e-05	5.17285e-05	2.85469e-05	1.04863	>0.5	1.0374	>0.5	1.4068	<0.001	0.776356	0.01-0.001	0.55186	<0.001	hypothetical protein	432
UYEDRAFT_01540	2.96591e-05	4.35948e-05	4.91143e-05	4.16702e-05	3.55816e-05	1.46986	<0.001	1.65596	<0.001	1.40497	<0.001	1.19969	0.1-0.05	0.853888	0.05-0.02	membrane protein, MarC family	594
UYEDRAFT_01669	0.000100772	0.000190432	0.000162405	0.00014148	0.000157722	1.88974	<0.001	1.61161	<0.001	1.40396	<0.001	1.56514	<0.001	1.1148	0.01-0.001	Gas vesicle protein	354
UYEDRAFT_00737	4.33612e-06	7.23956e-06	7.03971e-06	6.0792e-06	7.54453e-06	1.66959	0.05-0.02	1.6235	0.1-0.05	1.40199	0.5-0.1	1.73993	0.02-0.01	1.24104	0.5-0.1	hypothetical protein	168
UYEDRAFT_00847	8.67225e-07	1.25905e-06	4.91143e-07	1.21584e-06	0.000153236	1.45182	>0.5	0.566338	0.5-0.1	1.40199	>0.5	176.696	<0.001	126.033	<0.001	Uncharacterized protein containing a NRPS condensation (elongation) domain	1407
UYEDRAFT_02765	9.53947e-06	1.36922e-05	1.3752e-05	1.33742e-05	9.07383e-06	1.43532	0.05-0.02	1.44159	0.05-0.02	1.40199	0.05-0.02	0.951188	>0.5	0.678455	0.01-0.001	putative membrane protein insertion efficiency factor	279
UYEDRAFT_05319	2.60167e-06	1.57382e-05	8.34943e-06	3.64752e-06	2.14102e-06	6.04925	<0.001	3.20925	<0.001	1.40199	0.5-0.1	0.822938	>0.5	0.586978	0.1-0.05	hypothetical protein	489
UYEDRAFT_04245	7.26734e-05	0.000109066	0.000132445	0.000101799	5.22e-05	1.50076	<0.001	1.82247	<0.001	1.40077	<0.001	0.718282	<0.001	0.512775	<0.001	transcription-repair coupling factor (mfd)	3531
UYEDRAFT_04852	4.16268e-05	0.000103715	9.41357e-05	5.82498e-05	3.62953e-05	2.49153	<0.001	2.26142	<0.001	1.39933	<0.001	0.871922	0.5-0.1	0.623098	<0.001	Zn-dependent proteases	1197
UYEDRAFT_06145	5.56758e-05	6.15363e-05	8.97154e-05	7.78138e-05	9.44086e-05	1.10526	0.5-0.1	1.61139	<0.001	1.39762	<0.001	1.69568	<0.001	1.21326	<0.001	Twin arginine targeting (Tat) protein translocase TatC	795
UYEDRAFT_00145	2.77512e-06	3.93454e-06	3.27428e-06	3.86858e-06	3.36445e-06	1.41779	0.5-0.1	1.17987	>0.5	1.39402	0.5-0.1	1.21236	>0.5	0.869686	>0.5	ABC exporter ATP-binding subunit, DevA family	711
UYEDRAFT_00958	5.55024e-06	4.56407e-06	7.20343e-06	7.73717e-06	5.91328e-06	0.82232	0.5-0.1	1.29786	0.5-0.1	1.39402	0.5-0.1	1.06541	>0.5	0.76427	0.5-0.1	XisI protein	342
UYEDRAFT_03426	2.77512e-06	4.56407e-06	3.92914e-06	3.86858e-06	2.44688e-06	1.64464	0.5-0.1	1.41585	0.5-0.1	1.39402	0.5-0.1	0.881719	>0.5	0.632499	0.1-0.05	Predicted metal-binding protein	396
UYEDRAFT_05724	1.95993e-05	1.60529e-05	2.53757e-05	2.73011e-05	2.34492e-05	0.819058	0.5-0.1	1.29473	0.05-0.02	1.39297	0.01-0.001	1.19643	0.5-0.1	0.85891	0.1-0.05	Bacteriorhodopsin	837
UYEDRAFT_05214	0.000182464	0.000537144	0.000374578	0.000254	0.000111741	2.94383	<0.001	2.05289	<0.001	1.39206	<0.001	0.612398	<0.001	0.439924	<0.001	transposase, IS605 OrfB family, central region	1224
UYEDRAFT_03956	2.35885e-05	2.86435e-05	3.35614e-05	3.28277e-05	2.31434e-05	1.2143	0.1-0.05	1.42279	0.01-0.001	1.39168	0.01-0.001	0.981128	>0.5	0.704995	<0.001	Predicted nucleoside-diphosphate-sugar epimerases	876
UYEDRAFT_03909	5.72368e-06	8.02647e-06	7.85828e-06	7.95823e-06	5.50547e-06	1.40233	0.5-0.1	1.37294	0.5-0.1	1.3904	0.5-0.1	0.961875	>0.5	0.691796	0.05-0.02	hypothetical protein	336
UYEDRAFT_00739	2.39354e-05	4.61129e-05	3.68357e-05	3.32698e-05	2.87508e-05	1.92655	<0.001	1.53896	<0.001	1.38998	0.01-0.001	1.20118	0.1-0.05	0.86417	0.1-0.05	two component transcriptional regulator, LuxR family	630
UYEDRAFT_03395	1.05801e-05	2.42368e-05	1.96457e-05	1.47006e-05	1.14188e-05	2.29078	<0.001	1.85685	<0.001	1.38945	0.05-0.02	1.07926	>0.5	0.776753	0.05-0.02	Uncharacterized protein conserved in bacteria	135
UYEDRAFT_03480	7.80502e-06	5.98051e-06	8.18571e-06	1.0832e-05	4.58789e-06	0.766238	0.5-0.1	1.04877	>0.5	1.38783	0.1-0.05	0.587813	0.02-0.01	0.423548	<0.001	TPR repeat	426
UYEDRAFT_05097	3.12201e-05	4.23357e-05	5.64814e-05	4.33281e-05	3.2727e-05	1.35604	0.01-0.001	1.80914	<0.001	1.38783	<0.001	1.04827	>0.5	0.755328	<0.001	Single-stranded DNA-specific exonuclease	2379
UYEDRAFT_05967	1.76914e-05	3.91881e-05	3.50348e-05	2.45379e-05	7.54453e-06	2.21509	<0.001	1.98033	<0.001	1.387	0.01-0.001	0.426452	<0.001	0.307465	<0.001	Putative peptidoglycan-binding domain-containing protein	489
UYEDRAFT_03501	2.46292e-05	3.00599e-05	3.15968e-05	3.41541e-05	2.74254e-05	1.2205	0.1-0.05	1.2829	0.05-0.02	1.38673	0.01-0.001	1.11353	0.5-0.1	0.802991	0.01-0.001	Predicted permease	1101
UYEDRAFT_01377	1.97727e-05	3.60404e-05	3.12694e-05	2.74117e-05	6.40266e-05	1.82273	<0.001	1.58144	<0.001	1.38634	0.01-0.001	3.23813	<0.001	2.33574	<0.001	Predicted membrane protein	798
UYEDRAFT_01430	4.59629e-05	5.90182e-05	6.95786e-05	6.36658e-05	2.23277e-05	1.28404	0.01-0.001	1.5138	<0.001	1.38516	<0.001	0.485777	<0.001	0.350702	<0.001	Kef-type K+ transport system, predicted NAD-binding component	1719
UYEDRAFT_02301	6.07057e-06	8.18385e-06	1.08051e-05	8.40035e-06	5.30156e-06	1.34812	0.5-0.1	1.77992	0.01-0.001	1.38378	0.5-0.1	0.873321	>0.5	0.631112	0.01-0.001	SMI1 / KNR4 family (SUKH-1)/TPR repeat	1074
UYEDRAFT_02518	2.65371e-05	3.22633e-05	3.12694e-05	3.66963e-05	4.52672e-05	1.21578	0.1-0.05	1.17833	0.5-0.1	1.38283	<0.001	1.70581	<0.001	1.23356	0.01-0.001	Uncharacterized protein conserved in bacteria	492
UYEDRAFT_00707	1.04067e-06	1.41644e-06	3.11057e-06	1.4369e-06	1.01953e-07	1.36108	>0.5	2.98901	0.02-0.01	1.38075	>0.5	0.0979688	0.01-0.001	0.0709534	<0.001	F subunit of K+-transporting ATPase (Potass_KdpF)	189
UYEDRAFT_00846	1.04067e-06	1.25905e-06	9.82285e-07	1.4369e-06	0.000132437	1.20985	>0.5	0.943897	>0.5	1.38075	>0.5	127.261	<0.001	92.1685	<0.001	Uncharacterized protein containing a NRPS condensation (elongation) domain	1332
UYEDRAFT_00997	5.20335e-06	1.0702e-05	9.00428e-06	7.18451e-06	7.95234e-06	2.05674	<0.001	1.73048	0.02-0.01	1.38075	0.5-0.1	1.52831	0.05-0.02	1.10687	>0.5	hypothetical protein	765
UYEDRAFT_01791	1.04067e-06	1.41644e-06	1.47343e-06	1.4369e-06	5.09766e-07	1.36108	>0.5	1.41585	>0.5	1.38075	>0.5	0.489844	0.5-0.1	0.354767	0.05-0.02	hypothetical protein	399
UYEDRAFT_05580	3.12201e-05	7.71171e-05	5.00966e-05	4.31071e-05	2.97703e-05	2.47011	<0.001	1.60463	<0.001	1.38075	<0.001	0.953563	>0.5	0.690613	<0.001	tRNA 2-selenouridine synthase	1083
UYEDRAFT_01933	2.41089e-05	3.68273e-05	3.56897e-05	3.32698e-05	2.45707e-05	1.52754	<0.001	1.48036	<0.001	1.37998	0.01-0.001	1.01916	>0.5	0.738528	<0.001	Predicted nucleic acid-binding protein, contains PIN domain	495
UYEDRAFT_02687	7.45813e-06	1.16463e-05	1.19511e-05	1.02794e-05	9.37969e-06	1.56155	0.02-0.01	1.60243	0.02-0.01	1.37828	0.1-0.05	1.25765	0.5-0.1	0.912476	>0.5	hypothetical protein	369
UYEDRAFT_03384	1.92524e-05	2.40794e-05	3.15968e-05	2.65274e-05	2.36531e-05	1.25072	0.1-0.05	1.64119	<0.001	1.37788	0.01-0.001	1.22858	0.1-0.05	0.891648	0.5-0.1	Chemotaxis response regulator containing a CheY-like receiver domain and a methylesterase domain	570
UYEDRAFT_00544	1.63038e-05	1.57382e-05	2.11191e-05	2.24378e-05	3.21152e-05	0.965306	>0.5	1.29535	0.1-0.05	1.37623	0.02-0.01	1.9698	<0.001	1.4313	<0.001	hypothetical protein	273
UYEDRAFT_00597	0.000156968	0.000187756	0.000215284	0.000215977	0.000161188	1.19615	<0.001	1.37152	<0.001	1.37594	<0.001	1.02689	>0.5	0.746318	<0.001	Uncharacterized protein required for cytochrome oxidase assembly	984
UYEDRAFT_05996	4.14534e-05	5.93329e-05	8.07111e-05	5.7034e-05	6.39246e-05	1.43132	<0.001	1.94703	<0.001	1.37586	<0.001	1.54209	<0.001	1.12082	0.1-0.05	hypothetical protein	324
UYEDRAFT_01744	0.000205185	0.000278094	0.000261943	0.000282186	0.00019208	1.35533	<0.001	1.27662	<0.001	1.37527	<0.001	0.936127	0.1-0.05	0.680686	<0.001	Predicted unusual protein kinase	1647
UYEDRAFT_02079	3.29545e-06	3.77716e-06	3.60171e-06	4.53177e-06	4.07813e-06	1.14617	>0.5	1.09293	>0.5	1.37516	0.5-0.1	1.2375	0.5-0.1	0.899897	>0.5	Predicted endonuclease involved in recombination (possible Holliday junction resolvase in Mycoplasmas and B. subtilis)	450
UYEDRAFT_00876	1.00598e-05	1.47939e-05	1.70263e-05	1.38164e-05	8.97188e-06	1.47059	0.05-0.02	1.69251	0.01-0.001	1.37342	0.05-0.02	0.891854	0.5-0.1	0.649366	0.01-0.001	Antibiotic biosynthesis monooxygenase	459
UYEDRAFT_05519	2.25478e-06	2.51811e-06	3.60171e-06	3.09487e-06	4.7918e-06	1.11678	>0.5	1.59736	0.5-0.1	1.37258	0.5-0.1	2.12517	0.02-0.01	1.5483	0.1-0.05	Proteins containing SET domain	462
UYEDRAFT_01599	2.96591e-05	5.5241e-05	5.22248e-05	4.06754e-05	2.86488e-05	1.86253	<0.001	1.76084	<0.001	1.37143	<0.001	0.965938	>0.5	0.704328	<0.001	hypothetical protein	255
UYEDRAFT_01666	2.51495e-05	2.54959e-05	3.6672e-05	3.44857e-05	2.26336e-05	1.01377	>0.5	1.45816	<0.001	1.37123	0.01-0.001	0.899961	0.5-0.1	0.656319	<0.001	Thiol-disulfide isomerase and thioredoxins	585
UYEDRAFT_01291	5.72368e-06	8.49862e-06	1.17874e-05	7.8477e-06	8.97188e-06	1.48482	0.1-0.05	2.05941	<0.001	1.37109	0.5-0.1	1.5675	0.05-0.02	1.14325	0.5-0.1	hypothetical protein	678
UYEDRAFT_03975	0.000184545	0.000172333	0.000284699	0.000253005	0.000158129	0.933824	0.5-0.1	1.5427	<0.001	1.37096	<0.001	0.856858	<0.001	0.625004	<0.001	alpha-1,4-glucan:alpha-1,4-glucan 6-glycosyltransferase	2295
UYEDRAFT_02306	1.52632e-05	2.04596e-05	2.12829e-05	2.08904e-05	1.5191e-05	1.34046	0.05-0.02	1.39439	0.02-0.01	1.36868	0.02-0.01	0.995274	>0.5	0.727179	0.01-0.001	hypothetical protein	609
UYEDRAFT_06075	3.76376e-05	5.17786e-05	6.67954e-05	5.15074e-05	4.85297e-05	1.37572	<0.001	1.7747	<0.001	1.36851	<0.001	1.2894	0.01-0.001	0.942188	0.5-0.1	Uncharacterized conserved protein	609
UYEDRAFT_03417	5.89713e-06	1.14889e-05	6.54857e-06	8.06876e-06	7.23867e-06	1.94821	0.01-0.001	1.11047	>0.5	1.36825	0.5-0.1	1.22749	0.5-0.1	0.897123	>0.5	hypothetical protein	231
UYEDRAFT_02577	8.32536e-06	8.97076e-06	1.146e-05	1.13847e-05	1.63125e-05	1.07752	>0.5	1.37652	0.1-0.05	1.36747	0.1-0.05	1.95938	<0.001	1.43285	0.01-0.001	Transposase domain (DUF772)	744
UYEDRAFT_00902	6.57356e-05	9.74193e-05	0.000103795	8.98617e-05	3.52758e-05	1.48199	<0.001	1.57897	<0.001	1.36702	<0.001	0.536631	<0.001	0.392557	<0.001	Chloride channel protein EriC	1902
UYEDRAFT_04917	2.51495e-05	5.35098e-05	3.92914e-05	3.43751e-05	2.46727e-05	2.12767	<0.001	1.56231	<0.001	1.36683	0.01-0.001	0.981039	>0.5	0.717747	<0.001	Signal transduction histidine kinase	1698
UYEDRAFT_01190	0.000118636	0.000157067	0.000150945	0.000162149	0.00012265	1.32394	<0.001	1.27233	<0.001	1.36677	<0.001	1.03383	0.5-0.1	0.756401	<0.001	Lipoate-protein ligase A	744
UYEDRAFT_03976	1.43959e-05	1.68399e-05	1.40794e-05	1.96745e-05	8.66602e-06	1.16976	0.5-0.1	0.978014	>0.5	1.36667	0.02-0.01	0.601977	<0.001	0.440469	<0.001	hypothetical protein	321
UYEDRAFT_00914	0.000392679	0.000475136	0.000626698	0.000536296	0.000323905	1.20998	<0.001	1.59595	<0.001	1.36574	<0.001	0.824859	<0.001	0.603967	<0.001	Secreted and surface protein containing fasciclin-like repeats	588
UYEDRAFT_02779	1.21411e-06	1.88858e-06	1.96457e-06	1.65796e-06	8.15625e-07	1.55552	0.5-0.1	1.61811	0.5-0.1	1.36557	0.5-0.1	0.671786	0.5-0.1	0.491944	0.1-0.05	Predicted membrane protein	420
UYEDRAFT_04500	2.42823e-06	3.30502e-06	4.25657e-06	3.31593e-06	2.54883e-06	1.36108	0.5-0.1	1.75295	0.1-0.05	1.36557	0.5-0.1	1.04967	>0.5	0.768662	0.5-0.1	hypothetical protein	327
UYEDRAFT_05878	3.64234e-06	4.56407e-06	5.40257e-06	4.97389e-06	1.42734e-06	1.25306	0.5-0.1	1.48327	0.5-0.1	1.36557	0.5-0.1	0.391875	0.01-0.001	0.286967	<0.001	Protein of unknown function (DUF2442)	288
UYEDRAFT_02247	1.59569e-05	3.44666e-05	3.01234e-05	2.17746e-05	5.91328e-06	2.15998	<0.001	1.88779	<0.001	1.36458	0.02-0.01	0.370577	<0.001	0.271568	<0.001	Phenylalanyl-tRNA synthetase alpha subunit	1026
UYEDRAFT_03534	2.86184e-05	3.87159e-05	4.22383e-05	3.90174e-05	3.28289e-05	1.35283	0.01-0.001	1.47591	<0.001	1.36337	<0.001	1.14713	0.5-0.1	0.841391	0.05-0.02	Ribulose 1,5-bisphosphate carboxylase, large subunit	1170
UYEDRAFT_01018	1.63038e-05	2.23482e-05	2.292e-05	2.22167e-05	1.81477e-05	1.37073	0.02-0.01	1.4058	0.02-0.01	1.36267	0.02-0.01	1.11309	0.5-0.1	0.816847	0.05-0.02	molybdenum-pterin binding domain	441
UYEDRAFT_00569	5.0299e-06	4.72145e-06	6.05743e-06	6.85292e-06	0.000139982	0.938677	>0.5	1.20428	0.5-0.1	1.36244	0.5-0.1	27.8299	<0.001	20.4266	<0.001	two component transcriptional regulator, LuxR family	702
UYEDRAFT_04622	2.064e-05	2.76992e-05	3.37251e-05	2.80749e-05	2.44688e-05	1.34202	0.02-0.01	1.63397	<0.001	1.36022	0.01-0.001	1.1855	0.5-0.1	0.871554	0.5-0.1	Putative protein-S-isoprenylcysteine methyltransferase	915
UYEDRAFT_03146	1.69976e-05	2.69123e-05	2.6358e-05	2.3101e-05	1.7332e-05	1.5833	<0.001	1.55069	<0.001	1.35907	0.02-0.01	1.01967	>0.5	0.750273	0.01-0.001	hypothetical protein	1119
UYEDRAFT_03957	2.16806e-05	2.8014e-05	2.73403e-05	2.94012e-05	2.10023e-05	1.29212	0.05-0.02	1.26105	0.05-0.02	1.35611	0.01-0.001	0.968715	>0.5	0.714336	<0.001	Multidrug resistance efflux pump	1497
UYEDRAFT_00820	4.16268e-06	4.72145e-06	8.022e-06	5.63708e-06	8.2582e-06	1.13423	>0.5	1.92712	0.01-0.001	1.35419	0.5-0.1	1.98387	0.01-0.001	1.46498	0.05-0.02	conserved hypothetical protein, ribA/ribD-fused	471
UYEDRAFT_01578	8.32536e-06	1.35348e-05	1.39157e-05	1.12742e-05	7.34063e-06	1.62574	0.01-0.001	1.67148	0.01-0.001	1.35419	0.1-0.05	0.881719	0.5-0.1	0.651102	0.01-0.001	hypothetical protein	234
UYEDRAFT_02476	5.55024e-06	5.35098e-06	7.03971e-06	7.51611e-06	5.40352e-06	0.964099	>0.5	1.26836	0.5-0.1	1.35419	0.5-0.1	0.973565	>0.5	0.718925	0.1-0.05	Uncharacterized conserved protein	204
UYEDRAFT_04510	1.38756e-06	1.10167e-06	2.292e-06	1.87903e-06	4.58789e-06	0.793964	>0.5	1.65182	0.5-0.1	1.35419	0.5-0.1	3.30645	<0.001	2.44163	0.01-0.001	hypothetical protein	429
UYEDRAFT_05267	1.38756e-06	3.30502e-06	2.12829e-06	1.87903e-06	1.63125e-06	2.38189	0.05-0.02	1.53383	0.5-0.1	1.35419	0.5-0.1	1.17563	>0.5	0.868136	>0.5	Protein of unknown function, DUF482	1230
UYEDRAFT_01070	0.000117422	0.00023324	0.000221997	0.000158833	9.20637e-05	1.98633	<0.001	1.89058	<0.001	1.35267	<0.001	0.784039	<0.001	0.579626	<0.001	lipid kinase, YegS/Rv2252/BmrU family	960
UYEDRAFT_04909	0.00013945	0.000158011	0.000163714	0.000188345	0.000256718	1.13311	0.01-0.001	1.174	<0.001	1.35063	<0.001	1.84094	<0.001	1.36302	<0.001	malto-oligosyltrehalose trehalohydrolase	1836
UYEDRAFT_03214	2.61902e-05	4.78441e-05	3.71631e-05	3.53699e-05	3.05859e-05	1.82679	<0.001	1.41897	<0.001	1.3505	0.01-0.001	1.16784	0.5-0.1	0.864745	0.1-0.05	hypothetical protein	246
UYEDRAFT_06522	1.31818e-05	2.3922e-05	2.11191e-05	1.77955e-05	1.40695e-05	1.81477	<0.001	1.60214	0.01-0.001	1.35	0.05-0.02	1.06734	>0.5	0.790624	0.05-0.02	hypothetical protein	252
UYEDRAFT_02556	2.94856e-06	2.67549e-06	4.09286e-06	3.97911e-06	2.65078e-06	0.907387	>0.5	1.38808	0.5-0.1	1.34951	0.5-0.1	0.899007	>0.5	0.666174	0.5-0.1	AAA-like domain	1386
UYEDRAFT_03707	8.84569e-06	1.08593e-05	8.84057e-06	1.19373e-05	6.11719e-06	1.22764	0.5-0.1	0.999421	>0.5	1.34951	0.1-0.05	0.691544	0.1-0.05	0.512441	<0.001	hypothetical protein	273
UYEDRAFT_04473	2.94856e-06	2.99025e-06	5.23886e-06	3.97911e-06	2.24297e-06	1.01414	>0.5	1.77675	0.1-0.05	1.34951	0.5-0.1	0.760699	0.5-0.1	0.563685	0.05-0.02	Uncharacterized protein conserved in bacteria	825
UYEDRAFT_06782	2.94856e-06	3.93454e-06	5.89371e-06	3.97911e-06	3.2625e-06	1.33439	0.5-0.1	1.99884	0.02-0.01	1.34951	0.5-0.1	1.10647	>0.5	0.819906	0.5-0.1	hypothetical protein	357
UYEDRAFT_05084	0.000254097	0.000476867	0.000355587	0.000342867	0.000302801	1.87671	<0.001	1.39942	<0.001	1.34936	<0.001	1.19167	<0.001	0.883144	<0.001	Fe2+/Zn2+ uptake regulation proteins	456
UYEDRAFT_05986	2.96591e-05	5.20934e-05	4.63311e-05	4.00122e-05	3.30328e-05	1.7564	<0.001	1.56212	<0.001	1.34907	0.01-0.001	1.11375	0.5-0.1	0.825568	0.02-0.01	Uncharacterized protein conserved in bacteria	396
UYEDRAFT_00986	2.82715e-05	4.46964e-05	4.64948e-05	3.81332e-05	2.69156e-05	1.58097	<0.001	1.64458	<0.001	1.34882	0.01-0.001	0.95204	>0.5	0.705832	<0.001	ABC-type multidrug transport system, ATPase component	1809
UYEDRAFT_04254	4.50957e-05	3.17911e-05	5.51717e-05	6.0792e-05	3.55816e-05	0.70497	<0.001	1.22344	0.02-0.01	1.34807	<0.001	0.789025	0.01-0.001	0.585301	<0.001	quinolinate synthetase (EC 2.5.1.72)	975
UYEDRAFT_01299	0.000309773	0.000488198	0.000533872	0.000417365	0.000221442	1.57599	<0.001	1.72343	<0.001	1.34733	<0.001	0.714854	<0.001	0.530572	<0.001	peptide chain release factor 2	1092
UYEDRAFT_02534	1.83852e-05	2.21908e-05	2.48846e-05	2.47589e-05	1.47832e-05	1.207	0.5-0.1	1.35351	0.02-0.01	1.34668	0.02-0.01	0.804083	0.1-0.05	0.597086	<0.001	Uncharacterized protein conserved in bacteria	279
UYEDRAFT_00957	3.12201e-06	3.30502e-06	5.73e-06	4.20018e-06	3.2625e-06	1.05862	>0.5	1.83536	0.05-0.02	1.34534	0.5-0.1	1.045	>0.5	0.776753	0.5-0.1	XisH protein	327
UYEDRAFT_04331	3.59031e-05	4.4539e-05	4.30568e-05	4.8302e-05	2.85469e-05	1.24053	0.02-0.01	1.19925	0.1-0.05	1.34534	<0.001	0.795109	0.02-0.01	0.591008	<0.001	Diadenosine tetraphosphatase and related serine/threonine protein phosphatases	759
UYEDRAFT_04780	0.000362153	0.000638026	0.00061442	0.00048722	0.000433301	1.76176	<0.001	1.69657	<0.001	1.34534	<0.001	1.19646	<0.001	0.889332	<0.001	hypothetical protein	141
UYEDRAFT_06464	7.80502e-06	1.74694e-05	1.53891e-05	1.05004e-05	4.89375e-06	2.23822	<0.001	1.9717	<0.001	1.34534	0.1-0.05	0.627	0.05-0.02	0.466052	<0.001	heat shock protein Hsp20	450
UYEDRAFT_03145	1.11005e-05	1.76268e-05	1.84997e-05	1.49217e-05	1.41715e-05	1.58793	0.01-0.001	1.66657	<0.001	1.34424	0.1-0.05	1.27666	0.5-0.1	0.949725	>0.5	putative addiction module antidote	225
UYEDRAFT_04846	1.12739e-05	1.27479e-05	1.24423e-05	1.51427e-05	2.10023e-05	1.13074	0.5-0.1	1.10363	>0.5	1.34317	0.05-0.02	1.86291	<0.001	1.38696	0.01-0.001	precorrin-8X methylmutase (EC 5.4.1.2)	1143
UYEDRAFT_00933	3.08732e-05	4.04471e-05	4.64948e-05	4.14491e-05	1.71281e-05	1.3101	0.01-0.001	1.50599	<0.001	1.34256	0.01-0.001	0.554789	<0.001	0.413233	<0.001	conserved hypothetical protein (putative transposase or invertase)	852
UYEDRAFT_01650	2.13337e-05	3.77716e-05	3.74906e-05	2.86275e-05	4.20047e-05	1.77051	<0.001	1.75734	<0.001	1.34189	0.01-0.001	1.96893	<0.001	1.46728	<0.001	Protocatechuate 3,4-dioxygenase beta subunit	921
UYEDRAFT_03640	0.0001143	0.000178471	0.000187289	0.000153085	0.00013937	1.56142	<0.001	1.63857	<0.001	1.33933	<0.001	1.21933	<0.001	0.910407	0.02-0.01	hypothetical protein	576
UYEDRAFT_04474	3.4689e-06	5.50836e-06	6.38486e-06	4.6423e-06	1.83516e-06	1.58793	0.1-0.05	1.8406	0.05-0.02	1.33826	0.5-0.1	0.529031	0.05-0.02	0.395312	<0.001	hypothetical protein	165
UYEDRAFT_05895	3.4689e-06	5.66574e-06	5.56628e-06	4.6423e-06	3.87422e-06	1.6333	0.1-0.05	1.60463	0.1-0.05	1.33826	0.5-0.1	1.11684	>0.5	0.834547	0.5-0.1	Ycf66 protein N-terminus	267
UYEDRAFT_03091	3.13935e-05	5.25655e-05	5.51717e-05	4.20018e-05	3.64992e-05	1.67441	<0.001	1.75742	<0.001	1.33791	0.01-0.001	1.16263	0.1-0.05	0.868993	0.1-0.05	hypothetical protein	345
UYEDRAFT_04134	9.71292e-06	5.35098e-06	1.29334e-05	1.29321e-05	1.13168e-05	0.550914	0.01-0.001	1.33157	0.5-0.1	1.33144	0.1-0.05	1.16513	0.5-0.1	0.875092	0.5-0.1	hypothetical protein	150
UYEDRAFT_03618	3.38218e-05	4.50112e-05	5.64814e-05	4.49861e-05	3.05859e-05	1.33083	0.01-0.001	1.66997	<0.001	1.33009	0.01-0.001	0.904327	0.5-0.1	0.679898	<0.001	RDD family	543
UYEDRAFT_05475	1.21411e-05	2.34499e-05	2.22651e-05	1.61375e-05	9.88945e-06	1.93144	<0.001	1.83386	<0.001	1.32916	0.05-0.02	0.81454	0.5-0.1	0.612824	<0.001	Predicted transcriptional regulators	462
UYEDRAFT_04424	1.43959e-05	1.68399e-05	1.63714e-05	1.91219e-05	1.10109e-05	1.16976	0.5-0.1	1.13723	0.5-0.1	1.32828	0.05-0.02	0.764865	0.1-0.05	0.57583	<0.001	Predicted xylanase/chitin deacetylase	720
UYEDRAFT_03806	2.08134e-06	3.93454e-06	3.60171e-06	2.76327e-06	2.65078e-06	1.89039	0.1-0.05	1.73048	0.5-0.1	1.32764	0.5-0.1	1.27359	0.5-0.1	0.95929	>0.5	phosphate ABC transporter substrate-binding protein, PhoT family (TC 3.A.1.7.1)	1134
UYEDRAFT_03907	4.16268e-06	8.18385e-06	7.69457e-06	5.52655e-06	4.48594e-06	1.96601	0.01-0.001	1.84847	0.02-0.01	1.32764	0.5-0.1	1.07766	>0.5	0.811707	0.5-0.1	Uncharacterized conserved protein	219
UYEDRAFT_05884	9.1579e-05	0.000243784	0.000215121	0.000121584	0.000110211	2.66201	<0.001	2.34902	<0.001	1.32764	<0.001	1.20346	<0.001	0.906462	0.05-0.02	ATPase, P-type (transporting), HAD superfamily, subfamily IC/heavy metal translocating P-type ATPase	2331
UYEDRAFT_06130	2.08134e-06	3.4624e-06	2.78314e-06	2.76327e-06	3.67031e-06	1.66354	0.5-0.1	1.33719	0.5-0.1	1.32764	0.5-0.1	1.76344	0.1-0.05	1.32825	0.5-0.1	Transposase and inactivated derivatives, IS1 family	303
UYEDRAFT_02767	2.96591e-05	4.4539e-05	5.07514e-05	3.9349e-05	2.64059e-05	1.5017	<0.001	1.71116	<0.001	1.32671	0.01-0.001	0.890313	0.5-0.1	0.671068	<0.001	Tetratricopeptide repeat/Protein kinase domain/TPR repeat	2100
UYEDRAFT_00413	9.01914e-05	0.000138653	0.000156183	0.000119373	0.000112454	1.53732	<0.001	1.73169	<0.001	1.32356	<0.001	1.24684	<0.001	0.942038	0.5-0.1	hypothetical protein	480
UYEDRAFT_05091	2.25478e-06	2.83287e-06	2.292e-06	2.98434e-06	2.14102e-06	1.25638	>0.5	1.0165	>0.5	1.32356	0.5-0.1	0.949543	>0.5	0.717418	0.5-0.1	Uncharacterised protein family (UPF0150)	219
UYEDRAFT_06386	2.25478e-06	2.20335e-06	1.96457e-06	2.98434e-06	1.7332e-06	0.977186	>0.5	0.87129	>0.5	1.32356	0.5-0.1	0.768678	0.5-0.1	0.580767	0.1-0.05	hypothetical protein	726
UYEDRAFT_01068	3.90251e-05	7.63302e-05	7.87466e-05	5.1618e-05	2.65078e-05	1.95592	<0.001	2.01784	<0.001	1.32269	<0.001	0.67925	<0.001	0.513539	<0.001	putative efflux protein, MATE family	1386
UYEDRAFT_02885	9.36603e-06	1.55808e-05	1.62077e-05	1.23795e-05	9.58359e-06	1.66354	0.01-0.001	1.73048	0.01-0.001	1.32174	0.1-0.05	1.02323	>0.5	0.774152	0.1-0.05	Predicted nucleic acid-binding protein, contains PIN domain	474
UYEDRAFT_04750	4.04127e-05	6.21658e-05	6.94148e-05	5.33865e-05	3.38484e-05	1.53827	<0.001	1.71765	<0.001	1.32103	<0.001	0.83757	0.05-0.02	0.634027	<0.001	Universal stress protein UspA and related nucleotide-binding proteins	456
UYEDRAFT_02749	0.000145173	0.00019657	0.000215284	0.000191661	9.87926e-05	1.35403	<0.001	1.48294	<0.001	1.32022	<0.001	0.680514	<0.001	0.515456	<0.001	bacterial polymer biosynthesis proteins, WecB/TagA/CpsF family	759
UYEDRAFT_06011	6.50419e-05	8.7819e-05	0.000111981	8.56615e-05	3.85383e-05	1.35019	<0.001	1.72167	<0.001	1.31702	<0.001	0.592515	<0.001	0.44989	<0.001	phosphohistidine phosphatase, SixA	513
UYEDRAFT_05801	3.13935e-05	5.44541e-05	4.76408e-05	4.13386e-05	3.79266e-05	1.73456	<0.001	1.51754	<0.001	1.31679	0.01-0.001	1.2081	0.05-0.02	0.917462	0.5-0.1	PAS domain S-box	2157
UYEDRAFT_01662	4.54426e-05	6.34249e-05	5.92646e-05	5.96867e-05	5.22e-05	1.39571	<0.001	1.30416	0.01-0.001	1.31345	<0.001	1.1487	0.1-0.05	0.874567	0.05-0.02	Deacetylases, including yeast histone deacetylase and acetoin utilization protein	918
UYEDRAFT_01499	1.71711e-05	2.0617e-05	1.80086e-05	2.25483e-05	9.99141e-06	1.20068	0.5-0.1	1.04877	>0.5	1.31316	0.05-0.02	0.581875	<0.001	0.443111	<0.001	TIGR02588 family protein	414
UYEDRAFT_04998	1.14474e-05	7.23956e-06	1.34246e-05	1.50322e-05	1.2948e-05	0.632422	0.02-0.01	1.17272	0.5-0.1	1.31316	0.1-0.05	1.13109	0.5-0.1	0.861354	0.5-0.1	thymidylate kinase	717
UYEDRAFT_05081	6.66029e-05	9.7262e-05	9.65914e-05	8.743e-05	6.01524e-05	1.46033	<0.001	1.45026	<0.001	1.31271	<0.001	0.903149	0.5-0.1	0.688006	<0.001	GAF sensor signal transduction histidine kinase (EC 2.7.13.3)	2253
UYEDRAFT_03933	1.75179e-05	2.67549e-05	2.34111e-05	2.29904e-05	2.31434e-05	1.52729	<0.001	1.33641	0.05-0.02	1.31239	0.05-0.02	1.32112	0.02-0.01	1.00665	>0.5	Putative protein-S-isoprenylcysteine methyltransferase	585
UYEDRAFT_01592	4.21471e-05	6.49987e-05	7.20343e-05	5.52655e-05	3.64992e-05	1.54219	<0.001	1.70911	<0.001	1.31125	<0.001	0.865995	0.1-0.05	0.660434	<0.001	amidohydrolase	1233
UYEDRAFT_01514	6.07057e-06	5.82313e-06	7.36714e-06	7.95823e-06	5.81133e-06	0.959238	>0.5	1.21358	0.5-0.1	1.31095	0.5-0.1	0.957295	>0.5	0.730229	0.1-0.05	hypothetical protein	231
UYEDRAFT_01717	4.35347e-05	5.35098e-05	6.10654e-05	5.7034e-05	5.51566e-05	1.22913	0.02-0.01	1.40268	<0.001	1.31008	<0.001	1.26696	0.01-0.001	0.967084	>0.5	Uncharacterized protein conserved in cyanobacteria	669
UYEDRAFT_02772	1.87321e-05	3.49388e-05	3.35614e-05	2.45379e-05	2.21238e-05	1.86519	<0.001	1.79166	<0.001	1.30994	0.05-0.02	1.18107	0.5-0.1	0.90162	0.5-0.1	Uncharacterized protein conserved in cyanobacteria	741
UYEDRAFT_05521	6.24402e-06	6.29527e-06	7.69457e-06	8.17929e-06	6.93281e-06	1.00821	>0.5	1.23231	0.5-0.1	1.30994	0.5-0.1	1.11031	>0.5	0.847606	0.5-0.1	Phytochelatin synthase	738
UYEDRAFT_02283	6.41746e-06	1.03872e-05	9.33171e-06	8.40035e-06	3.56836e-06	1.61858	0.02-0.01	1.45411	0.1-0.05	1.30898	0.5-0.1	0.556039	0.02-0.01	0.424787	<0.001	Response regulator containing a CheY-like receiver domain and an HTH DNA-binding domain	411
UYEDRAFT_00287	1.37022e-05	1.84137e-05	1.65351e-05	1.7906e-05	8.0543e-06	1.34385	0.05-0.02	1.20675	0.5-0.1	1.3068	0.1-0.05	0.587813	<0.001	0.44981	<0.001	16S rRNA (cytosine(1402)-N(4))-methyltransferase	897
UYEDRAFT_02413	0.0782886	0.1181	0.116891	0.1023	0.130656	1.50853	<0.001	1.49308	<0.001	1.30671	<0.001	1.6689	<0.001	1.27718	<0.001	transfer-messenger RNA	392
UYEDRAFT_04334	0.0012599	0.0015126	0.00208359	0.00164558	0.00111088	1.20056	<0.001	1.65377	<0.001	1.30612	<0.001	0.881719	<0.001	0.675068	<0.001	ATP-dependent metalloprotease FtsH	1845
UYEDRAFT_06188	3.64234e-06	6.29527e-06	5.73e-06	4.75283e-06	2.75273e-06	1.72836	0.05-0.02	1.57316	0.1-0.05	1.30488	0.5-0.1	0.755759	0.5-0.1	0.579178	0.05-0.02	Restriction endonuclease	369
UYEDRAFT_05726	1.95993e-05	2.29777e-05	2.93048e-05	2.55327e-05	2.63039e-05	1.17238	0.5-0.1	1.4952	<0.001	1.30273	0.05-0.02	1.34209	0.01-0.001	1.03021	>0.5	2-polyprenyl-6-methoxyphenol hydroxylase and related FAD-dependent oxidoreductases	1635
UYEDRAFT_05593	0.000173098	0.000257477	0.000295832	0.000225483	0.000119999	1.48746	<0.001	1.70904	<0.001	1.30263	<0.001	0.693242	<0.001	0.532185	<0.001	Protein of unknown function (DUF3172)	537
UYEDRAFT_02553	3.98923e-06	3.77716e-06	3.27428e-06	5.19496e-06	2.75273e-06	0.946839	>0.5	0.82078	>0.5	1.30224	0.5-0.1	0.690041	0.5-0.1	0.529886	0.01-0.001	Predicted flavin-nucleotide-binding protein structurally related to pyridoxine 5'-phosphate oxidase	909
UYEDRAFT_00034	7.61423e-05	0.00183523	0.000791558	9.91463e-05	1.87594e-05	24.1026	<0.001	10.3958	<0.001	1.30212	<0.001	0.246372	<0.001	0.189209	<0.001	hypothetical protein	303
UYEDRAFT_06072	2.51495e-05	7.55433e-05	5.76274e-05	3.27172e-05	3.01781e-05	3.00377	<0.001	2.29139	<0.001	1.30091	0.01-0.001	1.19995	0.1-0.05	0.922394	0.5-0.1	hypothetical protein	387
UYEDRAFT_00445	0.000173618	0.000140385	0.000195311	0.000225815	0.000121834	0.808581	<0.001	1.12494	0.01-0.001	1.30064	<0.001	0.701734	<0.001	0.539531	<0.001	Predicted unusual protein kinase	1686
UYEDRAFT_04961	8.84569e-06	1.46365e-05	1.40794e-05	1.14952e-05	9.99141e-06	1.65465	0.01-0.001	1.59167	0.01-0.001	1.29953	0.5-0.1	1.12952	0.5-0.1	0.869179	0.5-0.1	Choline dehydrogenase and related flavoproteins	1560
UYEDRAFT_05569	3.57297e-05	4.92605e-05	4.56763e-05	4.6423e-05	3.98637e-05	1.3787	<0.001	1.27839	0.01-0.001	1.29928	0.01-0.001	1.1157	0.5-0.1	0.858705	0.05-0.02	dTDP-4-dehydrorhamnose reductase (EC 1.1.1.133)	888
UYEDRAFT_04833	9.01914e-06	1.62103e-05	1.0314e-05	1.17163e-05	9.48164e-06	1.79733	<0.001	1.14357	0.5-0.1	1.29905	0.5-0.1	1.05128	>0.5	0.809271	0.5-0.1	Predicted nucleic acid-binding protein, contains PIN domain	366
UYEDRAFT_00275	6.74701e-05	9.14388e-05	9.0534e-05	8.75405e-05	4.95492e-05	1.35525	<0.001	1.34184	<0.001	1.29747	<0.001	0.734388	<0.001	0.566015	<0.001	DNA repair protein RadA	1527
UYEDRAFT_05942	0.0069796	0.00798602	0.010214	0.00905315	0.00984184	1.1442	<0.001	1.4634	<0.001	1.29709	<0.001	1.41009	<0.001	1.08712	<0.001	Photosystem II, DII subunit (also called Q(A))	1026
UYEDRAFT_01651	9.88636e-06	2.91156e-05	1.81723e-05	1.28216e-05	3.10957e-05	2.94503	<0.001	1.83812	<0.001	1.2969	0.5-0.1	3.14531	<0.001	2.42526	<0.001	Lipocalin-like domain	519
UYEDRAFT_01621	2.09868e-05	2.47089e-05	3.01234e-05	2.71906e-05	5.37293e-05	1.17735	0.5-0.1	1.43535	0.01-0.001	1.2956	0.02-0.01	2.56014	<0.001	1.97602	<0.001	Ion channel	1080
UYEDRAFT_00757	5.37679e-06	4.72145e-06	5.23886e-06	6.96345e-06	3.56836e-06	0.878117	>0.5	0.974346	>0.5	1.29509	0.5-0.1	0.663659	0.1-0.05	0.512441	0.01-0.001	hypothetical protein	516
UYEDRAFT_05803	4.85646e-05	6.46839e-05	6.23751e-05	6.28921e-05	4.02715e-05	1.33192	<0.001	1.28437	0.01-0.001	1.29502	<0.001	0.829236	0.02-0.01	0.640327	<0.001	Uncharacterized protein containing a von Willebrand factor type A (vWA) domain	606
UYEDRAFT_03628	6.07057e-06	1.03872e-05	8.022e-06	7.8477e-06	1.10109e-05	1.71107	0.01-0.001	1.32146	0.5-0.1	1.29274	0.5-0.1	1.81382	0.01-0.001	1.40308	0.05-0.02	hypothetical protein	345
UYEDRAFT_02738	0.00019131	0.000247876	0.000302544	0.000247147	0.00018637	1.29568	<0.001	1.58143	<0.001	1.29187	<0.001	0.974181	0.5-0.1	0.754086	<0.001	Zn-dependent oligopeptidases	2103
UYEDRAFT_03418	2.63636e-05	3.95028e-05	3.73268e-05	3.40435e-05	1.39676e-05	1.49838	<0.001	1.41585	<0.001	1.29131	0.01-0.001	0.529805	<0.001	0.410286	<0.001	Uncharacterized protein conserved in cyanobacteria	720
UYEDRAFT_00239	0.000492584	0.000998115	0.000914017	0.000635995	0.000691752	2.02629	<0.001	1.85556	<0.001	1.29114	<0.001	1.40433	<0.001	1.08767	<0.001	DNA-binding ferritin-like protein (oxidative damage protectant)	555
UYEDRAFT_03197	1.35287e-05	2.15613e-05	1.76811e-05	1.74639e-05	1.43754e-05	1.59374	<0.001	1.30693	0.1-0.05	1.29088	0.1-0.05	1.06258	>0.5	0.823149	0.1-0.05	Domain of unknown function (DUF4332)	441
UYEDRAFT_00415	3.72907e-05	4.15488e-05	4.56763e-05	4.8081e-05	4.44516e-05	1.11419	0.5-0.1	1.22487	0.05-0.02	1.28936	0.01-0.001	1.19203	0.05-0.02	0.924515	0.5-0.1	N-acetylglucosamine-6-phosphate deacetylase	1230
UYEDRAFT_04875	7.45813e-06	1.13315e-05	1.06414e-05	9.61619e-06	6.62695e-06	1.51935	0.05-0.02	1.42682	0.1-0.05	1.28936	0.5-0.1	0.888554	>0.5	0.689145	0.05-0.02	hypothetical protein	378
UYEDRAFT_02571	0.000371519	0.00126315	0.00090534	0.000478599	0.000563801	3.39995	<0.001	2.43686	<0.001	1.28822	<0.001	1.51756	<0.001	1.17802	<0.001	NAD-dependent aldehyde dehydrogenases	1470
UYEDRAFT_03873	0.000109964	0.000117249	0.000168298	0.00014159	0.000114697	1.06625	0.5-0.1	1.53048	<0.001	1.2876	<0.001	1.04304	0.5-0.1	0.810065	<0.001	threonyl-tRNA synthetase (EC 6.1.1.3)	1836
UYEDRAFT_02619	2.02931e-05	2.84861e-05	3.0942e-05	2.60853e-05	2.70176e-05	1.40374	0.01-0.001	1.52476	<0.001	1.28543	0.05-0.02	1.33137	0.01-0.001	1.03574	>0.5	hypothetical protein	393
UYEDRAFT_01831	2.79246e-05	4.67424e-05	5.09151e-05	3.5812e-05	1.89633e-05	1.67388	<0.001	1.8233	<0.001	1.28245	0.01-0.001	0.679088	<0.001	0.529523	<0.001	prevent-host-death family protein	294
UYEDRAFT_04920	1.561e-05	2.23482e-05	2.4066e-05	2.00061e-05	2.49785e-05	1.43166	0.01-0.001	1.5417	0.01-0.001	1.28162	0.1-0.05	1.60016	<0.001	1.24854	0.05-0.02	hypothetical protein	237
UYEDRAFT_00338	5.79306e-05	6.95628e-05	9.93745e-05	7.41663e-05	5.42391e-05	1.20079	0.02-0.01	1.71541	<0.001	1.28026	<0.001	0.936276	0.5-0.1	0.731317	<0.001	tRNA (5-methylaminomethyl-2-thiouridylate)-methyltransferase	1062
UYEDRAFT_00251	0.000239007	0.000244099	0.000313676	0.00030595	0.00014304	1.0213	>0.5	1.31241	<0.001	1.28009	<0.001	0.598477	<0.001	0.467529	<0.001	4-alpha-glucanotransferase (EC 2.4.1.25)	1512
UYEDRAFT_06062	8.25598e-05	9.30126e-05	0.000100357	0.000105668	7.62609e-05	1.12661	0.1-0.05	1.21557	0.01-0.001	1.27989	<0.001	0.923705	0.5-0.1	0.721706	<0.001	Beta-lactamase class A	1545
UYEDRAFT_04779	0.000494839	0.000748036	0.000715759	0.000632127	0.000610088	1.51168	<0.001	1.44645	<0.001	1.27744	<0.001	1.2329	<0.001	0.965135	0.1-0.05	3-dehydroquinate dehydratase (EC 4.2.1.10)	477
UYEDRAFT_00640	3.85048e-05	7.44416e-05	6.85963e-05	4.91863e-05	4.41457e-05	1.93331	<0.001	1.7815	<0.001	1.27741	0.01-0.001	1.1465	0.1-0.05	0.897521	0.5-0.1	Uncharacterized protein conserved in cyanobacteria	705
UYEDRAFT_00412	7.77034e-05	0.000132673	0.000139812	9.90357e-05	8.11547e-05	1.70743	<0.001	1.7993	<0.001	1.27454	<0.001	1.04442	0.5-0.1	0.819449	<0.001	Uncharacterized small membrane protein	378
UYEDRAFT_00580	2.77512e-06	2.83287e-06	4.74771e-06	3.53699e-06	0.000104298	1.02081	>0.5	1.71081	0.1-0.05	1.27454	0.5-0.1	37.5833	<0.001	29.4878	<0.001	Predicted naringenin-chalcone synthase	1116
UYEDRAFT_00661	1.561e-06	1.25905e-06	2.45571e-06	1.98956e-06	1.12148e-06	0.806567	>0.5	1.57316	0.5-0.1	1.27454	>0.5	0.718438	0.5-0.1	0.563685	0.5-0.1	ABC-type Fe3+-hydroxamate transport system, periplasmic component	966
UYEDRAFT_00672	3.4689e-07	6.29527e-07	3.27428e-07	4.42124e-07	1.22344e-06	1.81477	0.5-0.1	0.943897	>0.5	1.27454	>0.5	3.52688	0.1-0.05	2.76718	0.1-0.05	hypothetical protein	327
UYEDRAFT_01485	4.96053e-05	6.40544e-05	6.77777e-05	6.32237e-05	4.47574e-05	1.29128	<0.001	1.36634	<0.001	1.27454	<0.001	0.902272	0.5-0.1	0.707922	<0.001	ATP-dependent Zn proteases	1203
UYEDRAFT_01912	1.50897e-05	1.99875e-05	1.8336e-05	1.92324e-05	1.46813e-05	1.32458	0.05-0.02	1.21513	0.5-0.1	1.27454	0.1-0.05	0.972931	>0.5	0.763361	0.02-0.01	hypothetical protein	1296
UYEDRAFT_01945	1.11005e-05	1.35348e-05	1.52254e-05	1.4148e-05	1.33559e-05	1.2193	0.5-0.1	1.3716	0.1-0.05	1.27454	0.5-0.1	1.20318	0.5-0.1	0.944013	>0.5	hypothetical protein	144
UYEDRAFT_02264	2.77512e-06	1.10167e-06	1.80086e-06	3.53699e-06	2.03906e-06	0.396982	0.05-0.02	0.648929	0.5-0.1	1.27454	0.5-0.1	0.734766	0.5-0.1	0.576496	0.1-0.05	Uncharacterized conserved protein	201
UYEDRAFT_02285	3.4689e-06	7.86909e-06	6.05743e-06	4.42124e-06	3.97617e-06	2.26847	0.01-0.001	1.74621	0.05-0.02	1.27454	0.5-0.1	1.14623	>0.5	0.899335	>0.5	FOG: CheY-like receiver	444
UYEDRAFT_02304	4.50957e-06	6.61004e-06	7.03971e-06	5.74761e-06	4.7918e-06	1.46578	0.5-0.1	1.56106	0.1-0.05	1.27454	0.5-0.1	1.06258	>0.5	0.833703	0.5-0.1	YcfA-like protein	213
UYEDRAFT_02468	6.9378e-07	1.57382e-07	8.18571e-07	8.84248e-07	1.7332e-06	0.226847	0.5-0.1	1.17987	>0.5	1.27454	>0.5	2.4982	0.1-0.05	1.96009	0.5-0.1	BON domain	336
UYEDRAFT_02578	1.21411e-06	2.36073e-06	2.45571e-06	1.54743e-06	1.5293e-06	1.9444	0.5-0.1	2.02264	0.5-0.1	1.27454	>0.5	1.2596	>0.5	0.98828	>0.5	ABC-type phosphate transport system, periplasmic component	822
UYEDRAFT_02854	1.52632e-05	1.5266e-05	2.5212e-05	1.94534e-05	1.58027e-05	1.00019	>0.5	1.65182	<0.001	1.27454	0.1-0.05	1.03535	>0.5	0.812336	0.1-0.05	small GTP-binding protein domain	516
UYEDRAFT_02937	7.28469e-06	1.18036e-05	1.19511e-05	9.2846e-06	4.89375e-06	1.62033	0.02-0.01	1.64058	0.01-0.001	1.27454	0.5-0.1	0.671786	0.1-0.05	0.527083	<0.001	hypothetical protein	519
UYEDRAFT_03061	5.20335e-07	3.14764e-07	0	6.63186e-07	4.07813e-07	0.604925	>0.5	0	0.1-0.05	1.27454	>0.5	0.78375	>0.5	0.61493	0.5-0.1	Predicted membrane protein	534
UYEDRAFT_03337	1.04067e-06	1.41644e-06	2.292e-06	1.32637e-06	1.22344e-06	1.36108	>0.5	2.20243	0.1-0.05	1.27454	>0.5	1.17563	>0.5	0.922394	>0.5	Cupin domain	258
UYEDRAFT_03590	1.73445e-07	7.86909e-07	1.63714e-07	2.21062e-07	5.09766e-07	4.53694	0.5-0.1	0.943897	>0.5	1.27454	>0.5	2.93906	0.5-0.1	2.30599	0.5-0.1	Domain of unknown function (DUF4480)	453
UYEDRAFT_03687	3.4689e-07	0	3.27428e-07	4.42124e-07	0.000211757	0	0.5-0.1	0.943897	>0.5	1.27454	>0.5	610.443	<0.001	478.953	<0.001	Lipid A core - O-antigen ligase and related enzymes	1407
UYEDRAFT_03802	1.73445e-07	3.14764e-07	3.27428e-07	2.21062e-07	5.09766e-07	1.81477	>0.5	1.88779	>0.5	1.27454	>0.5	2.93906	0.5-0.1	2.30599	0.5-0.1	Alpha amylase, catalytic domain	615
UYEDRAFT_03857	3.4689e-07	3.14764e-07	8.18571e-07	4.42124e-07	1.01953e-07	0.907387	>0.5	2.35974	0.5-0.1	1.27454	>0.5	0.293906	0.5-0.1	0.230599	0.5-0.1	Putative exonuclease SbcCD, C subunit	288
UYEDRAFT_03924	8.67225e-07	6.29527e-07	1.96457e-06	1.10531e-06	2.03906e-06	0.72591	>0.5	2.26535	0.5-0.1	1.27454	>0.5	2.35125	0.1-0.05	1.84479	0.5-0.1	Domain of unknown function (DUF1772)	519
UYEDRAFT_04527	1.90789e-06	2.99025e-06	1.80086e-06	2.43168e-06	1.93711e-06	1.56731	0.5-0.1	0.943897	>0.5	1.27454	>0.5	1.01531	>0.5	0.796613	0.5-0.1	hypothetical protein	516
UYEDRAFT_04562	3.4689e-07	6.29527e-07	1.30971e-06	4.42124e-07	1.93711e-06	1.81477	0.5-0.1	3.77559	0.1-0.05	1.27454	>0.5	5.58422	0.01-0.001	4.38137	0.01-0.001	ABC-type Fe3+-hydroxamate transport system, periplasmic component	984
UYEDRAFT_04579	5.20335e-07	0	3.27428e-07	6.63186e-07	9.17578e-07	0	0.1-0.05	0.629265	>0.5	1.27454	>0.5	1.76344	0.5-0.1	1.38359	>0.5	Leucine Rich repeats (2 copies)	276
UYEDRAFT_05265	3.4689e-06	7.39694e-06	7.69457e-06	4.42124e-06	1.63125e-06	2.13236	0.01-0.001	2.21816	0.01-0.001	1.27454	0.5-0.1	0.47025	0.05-0.02	0.368958	<0.001	Ornithine/acetylornithine aminotransferase	1320
UYEDRAFT_05303	5.20335e-07	7.86909e-07	0	6.63186e-07	3.05859e-07	1.51231	>0.5	0	0.1-0.05	1.27454	>0.5	0.587813	>0.5	0.461197	0.5-0.1	hypothetical protein	444
UYEDRAFT_05465	1.73445e-07	0	1.63714e-07	2.21062e-07	8.15625e-07	0	0.5-0.1	0.943897	>0.5	1.27454	>0.5	4.7025	0.5-0.1	3.68958	0.1-0.05	Prokaryotic E2 family D	699
UYEDRAFT_05798	0.000102853	0.000225056	0.000162568	0.00013109	0.000111639	2.18813	<0.001	1.58059	<0.001	1.27454	<0.001	1.08542	0.5-0.1	0.85162	<0.001	PAS domain S-box	3090
UYEDRAFT_06021	6.76435e-06	9.28553e-06	1.09689e-05	8.62141e-06	8.0543e-06	1.37271	0.5-0.1	1.62157	0.02-0.01	1.27454	0.5-0.1	1.1907	0.5-0.1	0.93422	>0.5	gluconolactonase (EC 3.1.1.17)	888
UYEDRAFT_06240	5.20335e-07	4.24931e-06	1.30971e-06	6.63186e-07	1.01953e-07	8.16649	<0.001	2.51706	0.5-0.1	1.27454	>0.5	0.195938	0.5-0.1	0.153732	0.05-0.02	Uncharacterized conserved protein	984
UYEDRAFT_00207	0.000136848	0.000236702	0.000225598	0.000174197	0.000145283	1.72967	<0.001	1.64853	<0.001	1.27292	<0.001	1.06164	0.5-0.1	0.834018	<0.001	hypothetical protein	252
UYEDRAFT_02493	4.94318e-05	6.76742e-05	7.36714e-05	6.28921e-05	3.74168e-05	1.36904	<0.001	1.49036	<0.001	1.2723	<0.001	0.756938	<0.001	0.594936	<0.001	Threonine dehydrogenase and related Zn-dependent dehydrogenases	954
UYEDRAFT_01088	2.86184e-05	3.68273e-05	4.07648e-05	3.63647e-05	4.65926e-05	1.28684	0.02-0.01	1.42443	<0.001	1.27067	0.02-0.01	1.62806	<0.001	1.28126	<0.001	hypothetical protein	327
UYEDRAFT_05650	2.08134e-05	1.98301e-05	2.5212e-05	2.64169e-05	2.99742e-05	0.952757	>0.5	1.21133	0.5-0.1	1.26923	0.05-0.02	1.44014	<0.001	1.13466	0.5-0.1	Predicted Zn-dependent hydrolases of the beta-lactamase fold	780
UYEDRAFT_01356	3.41687e-05	5.80739e-05	4.22383e-05	4.33281e-05	4.71023e-05	1.69962	<0.001	1.23617	0.05-0.02	1.26807	0.01-0.001	1.37852	<0.001	1.08711	0.5-0.1	Bacterial pre-peptidase C-terminal domain	462
UYEDRAFT_05415	1.30084e-05	2.76992e-05	2.50483e-05	1.64691e-05	5.70938e-06	2.12934	<0.001	1.92555	<0.001	1.26604	0.1-0.05	0.4389	<0.001	0.346672	<0.001	hypothetical protein	573
UYEDRAFT_00956	0.000146041	0.000154549	0.000189254	0.000184697	0.000120509	1.05826	0.5-0.1	1.2959	<0.001	1.2647	<0.001	0.825172	<0.001	0.652466	<0.001	aconitase (EC 4.2.1.3)	2670
UYEDRAFT_04735	1.05801e-05	1.36922e-05	1.53891e-05	1.33742e-05	1.00934e-05	1.29414	0.5-0.1	1.45453	0.05-0.02	1.26409	0.5-0.1	0.953991	>0.5	0.754686	0.05-0.02	Uncharacterized protein conserved in cyanobacteria	645
UYEDRAFT_00481	2.80981e-05	4.72145e-05	4.40391e-05	3.54804e-05	2.16141e-05	1.68035	<0.001	1.56734	<0.001	1.26273	0.02-0.01	0.769236	0.02-0.01	0.609183	<0.001	Hemolysins and related proteins containing CBS domains	1038
UYEDRAFT_06178	1.76914e-05	2.37647e-05	3.37251e-05	2.23273e-05	1.10109e-05	1.34329	0.05-0.02	1.9063	<0.001	1.26204	0.1-0.05	0.62239	<0.001	0.493161	<0.001	PAP_fibrillin	585
UYEDRAFT_04045	7.97847e-06	1.33775e-05	9.168e-06	1.00583e-05	6.01524e-06	1.67669	0.01-0.001	1.14909	0.5-0.1	1.26068	0.5-0.1	0.753933	0.5-0.1	0.598036	0.01-0.001	Protein of unknown function (DUF2281)	225
UYEDRAFT_04730	0.000149163	0.000270539	0.000254085	0.000187682	0.000205436	1.81372	<0.001	1.70341	<0.001	1.25823	<0.001	1.37726	<0.001	1.0946	0.01-0.001	Uncharacterized conserved protein	390
UYEDRAFT_03072	6.59091e-06	8.81338e-06	9.00428e-06	8.28982e-06	1.25402e-05	1.3372	0.5-0.1	1.36617	0.5-0.1	1.25777	0.5-0.1	1.90266	<0.001	1.51273	0.01-0.001	Ferritin-like	3522
UYEDRAFT_00121	1.94258e-05	1.77841e-05	2.16103e-05	2.44273e-05	1.17246e-05	0.915489	>0.5	1.11245	0.5-0.1	1.25747	0.05-0.02	0.603558	<0.001	0.479979	<0.001	Chemotaxis response regulator containing a CheY-like receiver domain and a methylesterase domain	585
UYEDRAFT_03708	1.92524e-05	2.72271e-05	2.37386e-05	2.42063e-05	2.3857e-05	1.41422	0.01-0.001	1.23302	0.1-0.05	1.25731	0.05-0.02	1.23917	0.1-0.05	0.985572	>0.5	Uncharacterized protein conserved in cyanobacteria	606
UYEDRAFT_06367	6.24402e-06	2.40794e-05	1.42431e-05	7.8477e-06	7.95234e-06	3.8564	<0.001	2.28109	<0.001	1.25683	0.5-0.1	1.27359	0.5-0.1	1.01333	>0.5	hypothetical protein	408
UYEDRAFT_05697	1.80383e-05	2.83287e-05	2.50483e-05	2.26588e-05	1.76379e-05	1.57048	<0.001	1.38862	0.01-0.001	1.25615	0.1-0.05	0.977804	>0.5	0.778411	0.02-0.01	Phenylpropionate dioxygenase and related ring-hydroxylating dioxygenases, large terminal subunit	1044
UYEDRAFT_02685	5.72368e-06	9.44291e-06	8.18571e-06	7.18451e-06	9.48164e-06	1.6498	0.02-0.01	1.43015	0.5-0.1	1.25523	0.5-0.1	1.65656	0.02-0.01	1.31973	0.1-0.05	hydrogenase maturation protease	477
UYEDRAFT_06437	2.02931e-05	2.14039e-05	2.14466e-05	2.54221e-05	1.59047e-05	1.05474	>0.5	1.05684	>0.5	1.25275	0.05-0.02	0.78375	0.05-0.02	0.625624	<0.001	KaiA domain	306
UYEDRAFT_00990	9.71292e-06	1.44791e-05	2.21014e-05	1.21584e-05	1.28461e-05	1.49071	0.02-0.01	2.27547	<0.001	1.25178	0.5-0.1	1.32258	0.1-0.05	1.05656	>0.5	Protein of unknown function (DUF3611)	594
UYEDRAFT_05764	2.41089e-05	3.61978e-05	3.8964e-05	3.0175e-05	3.77227e-05	1.50143	<0.001	1.61617	<0.001	1.25161	0.05-0.02	1.56468	<0.001	1.25013	0.01-0.001	hypothetical protein	1188
UYEDRAFT_05284	4.50957e-06	1.03872e-05	9.00428e-06	5.63708e-06	9.88945e-06	2.30337	<0.001	1.99671	0.01-0.001	1.25003	0.5-0.1	2.19299	<0.001	1.75436	<0.001	Histidine kinase-, DNA gyrase B-, and HSP90-like ATPase/Cyclic nucleotide-binding domain	1389
UYEDRAFT_00309	0.000103547	0.000143532	0.000138666	0.000129321	4.71023e-05	1.38616	<0.001	1.33916	<0.001	1.24892	<0.001	0.45489	<0.001	0.364228	<0.001	Glycosyltransferase	1179
UYEDRAFT_06653	8.4988e-06	1.29053e-05	1.06414e-05	1.0611e-05	8.36016e-06	1.51849	0.02-0.01	1.25211	0.5-0.1	1.24853	0.5-0.1	0.983686	>0.5	0.787879	0.5-0.1	Predicted permease, DMT superfamily	915
UYEDRAFT_00559	2.89653e-05	3.35223e-05	3.76543e-05	3.61436e-05	1.93711e-05	1.15733	0.5-0.1	1.29998	0.01-0.001	1.24782	0.02-0.01	0.668769	<0.001	0.535948	<0.001	DGQHR domain	1599
UYEDRAFT_04047	0.00014049	0.00011961	0.000156511	0.000175302	8.68641e-05	0.851376	0.01-0.001	1.11403	0.05-0.02	1.24779	<0.001	0.618292	<0.001	0.495511	<0.001	NADPH-glutathione reductase (EC 1.8.1.7)	1380
UYEDRAFT_00717	7.97847e-06	1.24332e-05	8.34943e-06	9.94779e-06	8.36016e-06	1.55834	0.02-0.01	1.04649	>0.5	1.24683	0.5-0.1	1.04784	>0.5	0.840404	0.5-0.1	Response regulator containing CheY-like receiver, AAA-type ATPase, and DNA-binding domains	453
UYEDRAFT_04443	7.73565e-05	3.61978e-05	8.95517e-05	9.6383e-05	2.24297e-06	0.467935	<0.001	1.15765	0.05-0.02	1.24596	<0.001	0.0289952	<0.001	0.0232714	<0.001	Predicted alpha/beta hydrolase	1698
UYEDRAFT_02269	0.000110831	0.000161788	0.000166661	0.000137832	7.37121e-05	1.45977	<0.001	1.50374	<0.001	1.24362	<0.001	0.665084	<0.001	0.534796	<0.001	Uncharacterized membrane protein (homolog of Drosophila rhomboid)	723
UYEDRAFT_04821	0.000134073	0.00018634	0.000194984	0.00016657	0.000148954	1.38984	<0.001	1.45431	<0.001	1.24238	<0.001	1.11099	0.02-0.01	0.894239	0.01-0.001	hypothetical protein	1611
UYEDRAFT_05990	3.36483e-05	6.24806e-05	6.05743e-05	4.17807e-05	3.58875e-05	1.85687	<0.001	1.80022	<0.001	1.24169	0.02-0.01	1.06655	0.5-0.1	0.858949	0.05-0.02	Response regulators consisting of a CheY-like receiver domain and a winged-helix DNA-binding domain	426
UYEDRAFT_01445	3.3128e-05	4.1234e-05	3.06146e-05	4.11175e-05	2.30414e-05	1.24469	0.05-0.02	0.92413	0.5-0.1	1.24117	0.02-0.01	0.695527	<0.001	0.560379	<0.001	Predicted transmembrane sensor domain	2196
UYEDRAFT_01200	6.59091e-06	4.72145e-06	6.71228e-06	8.17929e-06	6.32109e-06	0.716358	0.5-0.1	1.01842	>0.5	1.241	0.5-0.1	0.959063	>0.5	0.772817	0.5-0.1	Dehydrogenases with different specificities (related to short-chain alcohol dehydrogenases)	702
UYEDRAFT_00976	0.00017119	0.000213567	0.000331521	0.000212441	0.000276089	1.24754	<0.001	1.93657	<0.001	1.24096	<0.001	1.61276	<0.001	1.29961	<0.001	PAS domain S-box	5073
UYEDRAFT_01435	2.28947e-05	1.49513e-05	2.865e-05	2.84065e-05	1.2948e-05	0.653044	0.01-0.001	1.25138	0.1-0.05	1.24074	0.05-0.02	0.565547	<0.001	0.455814	<0.001	Predicted hydrolases or acyltransferases (alpha/beta hydrolase superfamily)	924
UYEDRAFT_00274	4.23206e-05	5.16212e-05	7.20343e-05	5.25022e-05	4.14949e-05	1.21977	0.02-0.01	1.70211	<0.001	1.24058	0.01-0.001	0.980491	>0.5	0.790346	<0.001	Uncharacterized protein conserved in cyanobacteria	801
UYEDRAFT_03213	2.58433e-05	5.03622e-05	3.01234e-05	3.2054e-05	2.81391e-05	1.94875	<0.001	1.16562	0.5-0.1	1.24032	0.05-0.02	1.08883	0.5-0.1	0.877865	0.5-0.1	Predicted nucleic acid-binding protein, contains PIN domain	465
UYEDRAFT_04390	3.12201e-06	1.41644e-06	4.584e-06	3.86858e-06	2.54883e-06	0.453694	0.05-0.02	1.46828	0.5-0.1	1.23913	0.5-0.1	0.816406	>0.5	0.658853	0.5-0.1	Bacterial EndoU nuclease	792
UYEDRAFT_04885	0.000133032	0.00018634	0.000208081	0.000164802	0.000115615	1.40071	<0.001	1.56414	<0.001	1.23881	<0.001	0.869074	0.01-0.001	0.701539	<0.001	Thioredoxin reductase	1665
UYEDRAFT_03872	7.70096e-05	9.63177e-05	0.000122949	9.53882e-05	9.74672e-05	1.25072	<0.001	1.59655	<0.001	1.23865	<0.001	1.26565	<0.001	1.02179	>0.5	hypothetical protein	189
UYEDRAFT_01616	3.98923e-05	2.95878e-05	3.96188e-05	4.94073e-05	2.79352e-05	0.741691	0.01-0.001	0.993144	>0.5	1.23852	0.01-0.001	0.700264	<0.001	0.565405	<0.001	Arabinose efflux permease	1260
UYEDRAFT_04535	1.82117e-05	1.99875e-05	2.24289e-05	2.25483e-05	1.63125e-05	1.09751	0.5-0.1	1.23156	0.5-0.1	1.23812	0.1-0.05	0.895714	0.5-0.1	0.723447	0.01-0.001	CemA family	1329
UYEDRAFT_02310	0.000228947	0.000305321	0.000358207	0.00028318	0.000182292	1.33358	<0.001	1.56458	<0.001	1.23688	<0.001	0.796219	<0.001	0.643732	<0.001	ATP-dependent metalloprotease FtsH	1887
UYEDRAFT_05381	1.45694e-05	2.45516e-05	2.01369e-05	1.80165e-05	8.46211e-06	1.68515	<0.001	1.38214	0.05-0.02	1.2366	0.5-0.1	0.580815	<0.001	0.469685	<0.001	Predicted transcriptional regulators	339
UYEDRAFT_01598	1.4049e-05	2.31351e-05	1.88271e-05	1.73534e-05	1.2948e-05	1.64674	<0.001	1.3401	0.05-0.02	1.2352	0.5-0.1	0.921632	>0.5	0.746141	0.02-0.01	hypothetical protein	291
UYEDRAFT_02712	5.08194e-05	6.43692e-05	6.05743e-05	6.26711e-05	3.82324e-05	1.26663	0.01-0.001	1.19195	0.05-0.02	1.23321	0.01-0.001	0.75232	<0.001	0.610049	<0.001	Succinyl-CoA synthetase, beta subunit	1236
UYEDRAFT_04244	7.85706e-05	8.75043e-05	0.000102649	9.68251e-05	5.96426e-05	1.1137	0.1-0.05	1.30645	<0.001	1.23233	<0.001	0.759096	<0.001	0.615983	<0.001	Hemolysins and related proteins containing CBS domains	1326
UYEDRAFT_02372	0.000124187	0.000109852	0.000151108	0.000152754	0.000164552	0.884576	0.05-0.02	1.21678	<0.001	1.23003	<0.001	1.32504	<0.001	1.07724	0.05-0.02	Short-chain dehydrogenases of various substrate specificities	726
UYEDRAFT_01207	0.000108056	0.000196255	0.000157657	0.000132858	0.000117348	1.81623	<0.001	1.45903	<0.001	1.22953	<0.001	1.08599	0.1-0.05	0.883258	0.01-0.001	PAS domain S-box	3498
UYEDRAFT_01138	1.94258e-05	2.03023e-05	2.5212e-05	2.38747e-05	3.98637e-05	1.04512	>0.5	1.29786	0.05-0.02	1.22902	0.1-0.05	2.0521	<0.001	1.6697	<0.001	haloacid dehalogenase superfamily, subfamily IA, variant 3 with third motif having DD or ED/haloacid dehalogenase superfamily, subfamily IA, variant 1 with third motif having Dx(3-4)D or Dx(3-4)E	729
UYEDRAFT_06617	4.68301e-06	1.69972e-05	1.30971e-05	5.74761e-06	5.50547e-06	3.62955	<0.001	2.79673	<0.001	1.22733	0.5-0.1	1.17563	0.5-0.1	0.957871	>0.5	Predicted membrane protein	693
UYEDRAFT_00503	9.52213e-05	0.000201134	0.000126879	0.000116831	2.16141e-05	2.11228	<0.001	1.33246	<0.001	1.22694	<0.001	0.226988	<0.001	0.185002	<0.001	Predicted transmembrane sensor domain	2343
UYEDRAFT_01224	8.09988e-05	0.000114574	0.000128516	9.93673e-05	7.80961e-05	1.41451	<0.001	1.58664	<0.001	1.22678	<0.001	0.964164	>0.5	0.785933	<0.001	cysteinyl-tRNA synthetase (EC 6.1.1.16)	1554
UYEDRAFT_02679	1.61304e-05	1.36922e-05	1.86634e-05	1.9785e-05	4.48594e-05	0.848846	0.5-0.1	1.15704	0.5-0.1	1.22657	0.5-0.1	2.78105	<0.001	2.26734	<0.001	acetoacetyl-CoA reductase (EC 1.1.1.36)	723
UYEDRAFT_00115	0.000114994	9.1911e-05	0.000154546	0.000140927	9.80789e-05	0.799267	<0.001	1.34395	<0.001	1.22552	<0.001	0.852904	0.01-0.001	0.695956	<0.001	ABC-type multidrug transport system, permease component	897
UYEDRAFT_02780	2.25478e-06	1.88858e-06	3.27428e-06	2.76327e-06	1.93711e-06	0.837588	>0.5	1.45215	0.5-0.1	1.22552	>0.5	0.859111	>0.5	0.70102	0.5-0.1	Predicted membrane protein	414
UYEDRAFT_04509	2.25478e-06	2.99025e-06	2.45571e-06	2.76327e-06	2.75273e-06	1.32618	0.5-0.1	1.08911	>0.5	1.22552	>0.5	1.22084	>0.5	0.996186	>0.5	Phycobilisome degradation protein nblA	198
UYEDRAFT_05353	4.50957e-06	1.30627e-05	1.09689e-05	5.52655e-06	1.42734e-06	2.89666	<0.001	2.43235	<0.001	1.22552	0.5-0.1	0.316514	<0.001	0.25827	<0.001	hypothetical protein	153
UYEDRAFT_04274	8.32536e-06	1.05446e-05	9.65914e-06	1.01688e-05	4.7918e-06	1.26656	0.5-0.1	1.16021	0.5-0.1	1.22143	0.5-0.1	0.575566	0.01-0.001	0.471223	<0.001	Predicted Rossmann fold nucleotide-binding protein	483
UYEDRAFT_04415	0.000155407	0.000200662	0.000210209	0.000189782	0.000138045	1.2912	<0.001	1.35264	<0.001	1.22119	<0.001	0.888279	0.01-0.001	0.727386	<0.001	Predicted membrane-associated Zn-dependent proteases 1	1479
UYEDRAFT_06101	0.00101899	0.00167501	0.0015453	0.00124414	0.0012056	1.6438	<0.001	1.5165	<0.001	1.22095	<0.001	1.18313	<0.001	0.969022	0.02-0.01	Domain of unknown function (DUF1830)	549
UYEDRAFT_05883	5.96651e-05	0.000114259	0.000105596	7.28399e-05	6.72891e-05	1.91501	<0.001	1.76981	<0.001	1.22081	0.01-0.001	1.12778	0.1-0.05	0.923794	0.5-0.1	Uncharacterized conserved protein	1344
UYEDRAFT_06359	3.86782e-05	6.73594e-05	6.46671e-05	4.71967e-05	4.36359e-05	1.74153	<0.001	1.67193	<0.001	1.22024	0.02-0.01	1.12818	0.5-0.1	0.924555	0.5-0.1	Response regulators consisting of a CheY-like receiver domain and a winged-helix DNA-binding domain	459
UYEDRAFT_03216	5.89713e-05	7.22382e-05	7.36714e-05	7.19557e-05	3.78246e-05	1.22497	0.01-0.001	1.24928	0.01-0.001	1.22018	0.01-0.001	0.641407	<0.001	0.525666	<0.001	RND family efflux transporter, MFP subunit	1389
UYEDRAFT_06012	0.00021247	0.000284389	0.000380963	0.000259195	0.000141511	1.33849	<0.001	1.79302	<0.001	1.21991	<0.001	0.666028	<0.001	0.545963	<0.001	2-methylcitrate synthase/citrate synthase II	1137
UYEDRAFT_06416	1.21411e-05	1.29053e-05	1.40794e-05	1.48111e-05	3.87422e-06	1.06294	>0.5	1.15965	0.5-0.1	1.21991	0.5-0.1	0.319098	<0.001	0.261575	<0.001	hypothetical protein	1224
UYEDRAFT_02566	9.53947e-06	8.81338e-06	1.44069e-05	1.16058e-05	1.0909e-05	0.923885	>0.5	1.51024	0.02-0.01	1.2166	0.5-0.1	1.14356	0.5-0.1	0.939964	>0.5	NhaP-type Na+/H+ and K+/H+ antiporters	1299
UYEDRAFT_03565	1.14474e-05	8.18385e-06	1.32609e-05	1.39269e-05	1.13168e-05	0.714911	0.1-0.05	1.15842	0.5-0.1	1.2166	0.5-0.1	0.988594	>0.5	0.812586	0.5-0.1	AraC-type DNA-binding domain-containing proteins	909
UYEDRAFT_04428	9.36603e-06	1.25905e-05	1.146e-05	1.13847e-05	9.27774e-06	1.34428	0.1-0.05	1.22357	0.5-0.1	1.21553	0.5-0.1	0.990573	>0.5	0.814931	0.5-0.1	ABC-type uncharacterized transport system, permease component	783
UYEDRAFT_03560	1.47428e-05	1.71546e-05	2.12829e-05	1.7906e-05	1.47832e-05	1.16359	0.5-0.1	1.44361	0.01-0.001	1.21456	0.5-0.1	1.00274	>0.5	0.8256	0.1-0.05	hypothetical protein	216
UYEDRAFT_01409	3.64234e-06	3.77716e-06	5.07514e-06	4.42124e-06	3.77227e-06	1.03701	>0.5	1.39337	0.5-0.1	1.21384	0.5-0.1	1.03567	>0.5	0.853215	0.5-0.1	Methyltransferase domain	735
UYEDRAFT_01679	0.000163906	0.000375985	0.000289447	0.000198956	0.000459503	2.29391	<0.001	1.76594	<0.001	1.21384	<0.001	2.80346	<0.001	2.30957	<0.001	hypothetical protein	315
UYEDRAFT_01743	4.11065e-05	3.69847e-05	5.2716e-05	4.98495e-05	2.89547e-05	0.89973	0.5-0.1	1.28243	0.01-0.001	1.21269	0.02-0.01	0.704383	<0.001	0.580843	<0.001	ABC-type uncharacterized transport system, ATPase component	987
UYEDRAFT_04820	4.45754e-05	7.27104e-05	6.54857e-05	5.40496e-05	4.88356e-05	1.63118	<0.001	1.4691	<0.001	1.21255	0.02-0.01	1.09557	0.5-0.1	0.903532	0.5-0.1	Serine/threonine protein kinase	1752
UYEDRAFT_04532	6.40012e-05	4.59555e-05	7.53086e-05	7.75927e-05	4.40438e-05	0.718041	<0.001	1.17667	0.02-0.01	1.21236	0.01-0.001	0.688171	<0.001	0.567627	<0.001	hypothetical protein	852
UYEDRAFT_05243	1.23146e-05	1.9358e-05	1.65351e-05	1.49217e-05	8.97188e-06	1.57195	0.01-0.001	1.34273	0.1-0.05	1.21171	0.5-0.1	0.728556	0.05-0.02	0.601264	<0.001	two component transcriptional regulator, LuxR family	756
UYEDRAFT_03148	3.13935e-05	7.5858e-05	6.23751e-05	3.80226e-05	6.06621e-05	2.41636	<0.001	1.98688	<0.001	1.21116	0.05-0.02	1.93231	<0.001	1.59542	<0.001	His Kinase A (phospho-acceptor) domain/Response regulator receiver domain/Histidine kinase-, DNA gyrase B-, and HSP90-like ATPase/GAF domain	1764
UYEDRAFT_06408	3.45156e-05	7.72745e-05	6.94148e-05	4.17807e-05	3.75188e-05	2.23883	<0.001	2.01112	<0.001	1.21049	0.05-0.02	1.08701	0.5-0.1	0.897992	0.5-0.1	Signal transduction histidine kinase	1176
UYEDRAFT_06184	0.000177781	0.000309727	0.000322353	0.000214983	0.000144162	1.74218	<0.001	1.8132	<0.001	1.20926	<0.001	0.810895	<0.001	0.670574	<0.001	malate dehydrogenase (NAD) (EC 1.1.1.37)	981
UYEDRAFT_00225	4.90849e-05	8.38845e-05	8.52951e-05	5.93551e-05	5.92348e-05	1.70897	<0.001	1.7377	<0.001	1.20923	0.01-0.001	1.20678	0.01-0.001	0.997972	>0.5	Ribulose-5-phosphate 4-epimerase and related epimerases and aldolases	780
UYEDRAFT_05654	1.35287e-05	1.55808e-05	1.57166e-05	1.63586e-05	1.63125e-05	1.15168	0.5-0.1	1.16172	0.5-0.1	1.20918	0.5-0.1	1.20577	0.5-0.1	0.997183	>0.5	RNA polymerase sigma factor, sigma-70 family	1194
UYEDRAFT_04734	7.57955e-05	9.6475e-05	0.000118693	9.16302e-05	6.80027e-05	1.27283	<0.001	1.56596	<0.001	1.20891	0.01-0.001	0.897188	0.1-0.05	0.742144	<0.001	Cytochrome c biogenesis protein	741
UYEDRAFT_05508	3.0006e-05	3.4624e-05	3.7818e-05	3.62542e-05	3.54797e-05	1.1539	0.5-0.1	1.26035	0.05-0.02	1.20823	0.05-0.02	1.18242	0.1-0.05	0.978638	>0.5	ABC-type multidrug transport system, ATPase and permease components	1779
UYEDRAFT_04971	8.32536e-06	8.656e-06	9.65914e-06	1.00583e-05	5.19961e-06	1.03971	>0.5	1.16021	0.5-0.1	1.20815	0.5-0.1	0.624551	0.02-0.01	0.516946	<0.001	hypothetical protein	240
UYEDRAFT_04951	0.000144653	0.0001695	0.00021774	0.000174639	7.92176e-05	1.17177	<0.001	1.50526	<0.001	1.20729	<0.001	0.547638	<0.001	0.453608	<0.001	CTP synthase (EC 6.3.4.2)	1638
UYEDRAFT_02790	1.14474e-05	1.38496e-05	1.11326e-05	1.38164e-05	7.44258e-06	1.20985	0.5-0.1	0.9725	>0.5	1.20695	0.5-0.1	0.650156	0.02-0.01	0.538678	<0.001	Serine/threonine protein kinase	1368
UYEDRAFT_00268	8.46412e-05	0.000138339	0.000128843	0.000102131	4.89375e-05	1.63441	<0.001	1.52223	<0.001	1.20663	<0.001	0.578176	<0.001	0.479166	<0.001	FOG: WD40 repeat	1806
UYEDRAFT_05871	0.000204492	0.000338686	0.000327428	0.000246705	0.000241833	1.65623	<0.001	1.60118	<0.001	1.20643	<0.001	1.18261	<0.001	0.980251	0.5-0.1	glucosamine--fructose-6-phosphate aminotransferase (isomerizing)	1905
UYEDRAFT_04590	4.85646e-06	6.76742e-06	5.23886e-06	5.85814e-06	3.56836e-06	1.39349	0.5-0.1	1.07874	>0.5	1.20626	0.5-0.1	0.734766	0.5-0.1	0.609128	0.05-0.02	Uncharacterized membrane-associated protein	615
UYEDRAFT_04240	9.22727e-05	0.000133617	0.000120985	0.000111194	7.76883e-05	1.44807	<0.001	1.31117	<0.001	1.20506	<0.001	0.841942	0.01-0.001	0.698672	<0.001	hypothetical protein	2433
UYEDRAFT_06142	0.000271962	0.000345296	0.000394388	0.000327393	0.000290363	1.26965	<0.001	1.45016	<0.001	1.20382	<0.001	1.06766	0.05-0.02	0.886894	<0.001	Uncharacterized protein conserved in bacteria	1734
UYEDRAFT_02834	3.12201e-06	4.09193e-06	4.74771e-06	3.75805e-06	6.01524e-06	1.31067	0.5-0.1	1.52072	0.5-0.1	1.20373	>0.5	1.92672	0.02-0.01	1.60063	0.05-0.02	hypothetical protein	312
UYEDRAFT_03205	9.36603e-06	4.95753e-05	1.73537e-05	1.12742e-05	4.7918e-06	5.29309	<0.001	1.85284	<0.001	1.20373	0.5-0.1	0.511615	<0.001	0.425025	<0.001	hypothetical protein	213
UYEDRAFT_04273	3.12201e-06	4.09193e-06	2.61943e-06	3.75805e-06	2.75273e-06	1.31067	0.5-0.1	0.83902	>0.5	1.20373	>0.5	0.881719	>0.5	0.73249	0.5-0.1	Predicted DNA-binding protein with PD1-like DNA-binding motif	402
UYEDRAFT_04508	3.12201e-06	2.67549e-06	4.91143e-06	3.75805e-06	3.46641e-06	0.856977	>0.5	1.57316	0.5-0.1	1.20373	>0.5	1.11031	>0.5	0.922394	>0.5	Protein of unknown function (DUF2993)	792
UYEDRAFT_05474	3.12201e-06	4.40669e-06	3.76543e-06	3.75805e-06	2.75273e-06	1.41149	0.5-0.1	1.20609	>0.5	1.20373	>0.5	0.881719	>0.5	0.73249	0.5-0.1	DNA polymerase III, subunit gamma and tau	1287
UYEDRAFT_06526	3.12201e-06	4.56407e-06	3.27428e-06	3.75805e-06	5.50547e-06	1.4619	0.5-0.1	1.04877	>0.5	1.20373	>0.5	1.76344	0.05-0.02	1.46498	0.1-0.05	Predicted nucleic acid-binding protein, contains PIN domain	390
UYEDRAFT_01569	8.09988e-05	0.00011599	0.000140303	9.74883e-05	4.47574e-05	1.432	<0.001	1.73216	<0.001	1.20358	0.01-0.001	0.552569	<0.001	0.459106	<0.001	Uncharacterized conserved protein	324
UYEDRAFT_03400	4.04127e-05	3.76142e-05	6.303e-05	4.86336e-05	4.06793e-05	0.930754	0.5-0.1	1.55966	<0.001	1.20342	0.05-0.02	1.0066	>0.5	0.836444	0.01-0.001	hydrogenase expression/formation protein HypD	1146
UYEDRAFT_05392	1.54366e-05	3.14764e-05	2.73403e-05	1.85692e-05	1.00934e-05	2.03907	<0.001	1.77113	<0.001	1.20293	0.5-0.1	0.653859	0.01-0.001	0.543554	<0.001	ATPase, P-type (transporting), HAD superfamily, subfamily IC	3054
UYEDRAFT_00345	0.000341687	0.000378188	0.0003826	0.000410844	0.000217568	1.10683	<0.001	1.11974	<0.001	1.2024	<0.001	0.636747	<0.001	0.529564	<0.001	Nucleoside-diphosphate-sugar pyrophosphorylase involved in lipopolysaccharide biosynthesis/translation initiation factor 2B, gamma/epsilon subunits (eIF-2Bgamma/eIF-2Bepsilon)	2529
UYEDRAFT_00962	6.07057e-06	7.55433e-06	8.18571e-06	7.29504e-06	5.40352e-06	1.24442	0.5-0.1	1.34842	0.5-0.1	1.20171	0.5-0.1	0.890116	>0.5	0.740711	0.5-0.1	Uncharacterized protein conserved in cyanobacteria	651
UYEDRAFT_05817	1.95993e-05	1.76268e-05	2.7504e-05	2.35431e-05	1.69242e-05	0.899357	0.5-0.1	1.40332	0.01-0.001	1.20122	0.5-0.1	0.863512	0.5-0.1	0.718861	0.01-0.001	RND family efflux transporter, MFP subunit	1650
UYEDRAFT_01696	4.50957e-06	6.9248e-06	6.05743e-06	5.41602e-06	4.38398e-06	1.53558	0.1-0.05	1.34324	0.5-0.1	1.20101	0.5-0.1	0.972152	>0.5	0.809448	0.5-0.1	Uncharacterized small protein	246
UYEDRAFT_02305	9.01914e-06	1.57382e-05	1.29334e-05	1.0832e-05	8.0543e-06	1.74498	<0.001	1.434	0.05-0.02	1.20101	0.5-0.1	0.893023	>0.5	0.743563	0.05-0.02	Uncharacterized conserved protein	219
UYEDRAFT_05326	2.94856e-06	6.76742e-06	4.74771e-06	3.53699e-06	1.5293e-06	2.29516	0.01-0.001	1.61018	0.5-0.1	1.19956	>0.5	0.518658	0.1-0.05	0.432372	0.01-0.001	transcriptional regulator, MerR family	414
UYEDRAFT_03776	4.90849e-05	7.75892e-05	7.6782e-05	5.88025e-05	2.92606e-05	1.58071	<0.001	1.56427	<0.001	1.19797	0.02-0.01	0.596121	<0.001	0.497608	<0.001	Sporulation and spore germination	669
UYEDRAFT_05522	7.11124e-06	8.97076e-06	1.04777e-05	8.51088e-06	8.15625e-06	1.26149	0.5-0.1	1.4734	0.1-0.05	1.19682	0.5-0.1	1.14695	0.5-0.1	0.958332	>0.5	Periplasmic glycine betaine/choline-binding (lipo)protein of an ABC-type transport system (osmoprotectant binding protein)	900
UYEDRAFT_05704	9.88636e-06	1.46365e-05	1.53891e-05	1.18268e-05	1.19285e-05	1.48047	0.02-0.01	1.5566	0.01-0.001	1.19628	0.5-0.1	1.20656	0.5-0.1	1.0086	>0.5	Secreted and surface protein containing fasciclin-like repeats	642
UYEDRAFT_06070	9.81699e-05	0.000127951	0.000131135	0.000117384	0.000153949	1.30337	<0.001	1.3358	<0.001	1.19572	<0.001	1.56819	<0.001	1.3115	<0.001	Uncharacterized integral membrane protein	657
UYEDRAFT_06516	4.89115e-05	5.08343e-05	5.59903e-05	5.84709e-05	3.57856e-05	1.03931	>0.5	1.14473	0.1-0.05	1.19544	0.02-0.01	0.731639	<0.001	0.612024	<0.001	DNA polymerase III, alpha subunit	1350
UYEDRAFT_04560	4.16268e-06	4.40669e-06	5.56628e-06	4.97389e-06	3.97617e-06	1.05862	>0.5	1.33719	0.5-0.1	1.19488	0.5-0.1	0.955195	>0.5	0.799408	0.5-0.1	transcriptional regulator, AraC family	981
UYEDRAFT_00411	9.33134e-05	0.000112843	0.000121312	0.000111305	4.74082e-05	1.20929	<0.001	1.30005	<0.001	1.1928	<0.001	0.508054	<0.001	0.425932	<0.001	filamentous hemagglutinin family N-terminal domain	2424
UYEDRAFT_05252	1.21411e-05	1.4007e-05	1.50617e-05	1.44796e-05	1.46813e-05	1.15368	0.5-0.1	1.24055	0.5-0.1	1.1926	0.5-0.1	1.20921	0.5-0.1	1.01393	>0.5	Response regulators consisting of a CheY-like receiver domain and a winged-helix DNA-binding domain	753
UYEDRAFT_00012	5.77572e-05	5.22508e-05	7.77643e-05	6.88608e-05	0.0001096	0.904663	0.5-0.1	1.3464	<0.001	1.19225	0.01-0.001	1.89759	<0.001	1.59161	<0.001	photosystem II, DI subunit (also called Q(B))	1059
UYEDRAFT_04012	3.98923e-06	5.82313e-06	6.38486e-06	4.75283e-06	3.16055e-06	1.45971	0.5-0.1	1.60052	0.1-0.05	1.19141	0.5-0.1	0.792269	0.5-0.1	0.664982	0.1-0.05	Uncharacterized protein conserved in cyanobacteria	591
UYEDRAFT_04908	1.59569e-05	1.47939e-05	1.70263e-05	1.90113e-05	3.0382e-05	0.927113	>0.5	1.06701	>0.5	1.19141	0.5-0.1	1.904	<0.001	1.5981	<0.001	hypothetical protein	336
UYEDRAFT_04536	2.3762e-05	3.55683e-05	3.86366e-05	2.82959e-05	3.55816e-05	1.49686	<0.001	1.62598	<0.001	1.19081	0.1-0.05	1.49742	<0.001	1.25748	0.01-0.001	Uncharacterized protein conserved in cyanobacteria	624
UYEDRAFT_03057	7.37141e-05	0.000216243	0.000212665	8.77616e-05	6.46383e-05	2.93353	<0.001	2.88499	<0.001	1.19057	0.01-0.001	0.876878	0.05-0.02	0.736521	<0.001	Membrane protease subunits, stomatin/prohibitin homologs	1005
UYEDRAFT_03800	2.60167e-06	4.72145e-06	4.584e-06	3.09487e-06	4.48594e-06	1.81477	0.1-0.05	1.76194	0.1-0.05	1.18957	>0.5	1.72425	0.1-0.05	1.44948	0.5-0.1	haloacid dehalogenase superfamily, subfamily IA, variant 3 with third motif having DD or ED	261
UYEDRAFT_03871	0.000147428	0.000185711	0.000227727	0.000175302	0.000174544	1.25967	<0.001	1.54466	<0.001	1.18907	<0.001	1.18392	<0.001	0.995674	>0.5	addiction module toxin, RelE/StbE family	288
UYEDRAFT_03724	6.57356e-05	8.01073e-05	9.65914e-05	7.81454e-05	4.83258e-05	1.21863	0.01-0.001	1.46939	<0.001	1.18878	0.01-0.001	0.735153	<0.001	0.618409	<0.001	hypothetical protein	540
UYEDRAFT_01125	6.24402e-06	6.61004e-06	7.36714e-06	7.40557e-06	1.17246e-05	1.05862	>0.5	1.17987	0.5-0.1	1.18603	0.5-0.1	1.87773	<0.001	1.58321	0.01-0.001	Predicted oxidoreductases of the aldo/keto reductase family	957
UYEDRAFT_06299	2.61902e-05	3.4624e-05	3.40526e-05	3.10592e-05	3.29309e-05	1.32202	0.01-0.001	1.3002	0.02-0.01	1.18591	0.1-0.05	1.25737	0.02-0.01	1.06026	0.5-0.1	Methylase involved in ubiquinone/menaquinone biosynthesis	807
UYEDRAFT_04654	5.82775e-05	8.10516e-05	7.89103e-05	6.90818e-05	5.80113e-05	1.39079	<0.001	1.35404	<0.001	1.18539	0.02-0.01	0.995433	>0.5	0.839748	0.01-0.001	Transcriptional regulators containing an AAA-type ATPase domain and a DNA-binding domain	2619
UYEDRAFT_00122	0.000280287	0.00040636	0.000396843	0.000332146	0.000358875	1.4498	<0.001	1.41585	<0.001	1.18502	<0.001	1.28038	<0.001	1.08048	0.01-0.001	PAS domain S-box	2160
UYEDRAFT_02205	7.28469e-06	8.34124e-06	7.53086e-06	8.62141e-06	5.09766e-06	1.14504	>0.5	1.03379	>0.5	1.1835	0.5-0.1	0.699777	0.1-0.05	0.591278	0.01-0.001	Tetratricopeptide repeat	1077
UYEDRAFT_02422	1.0927e-05	1.18036e-05	1.81723e-05	1.29321e-05	2.85469e-06	1.08022	>0.5	1.66306	0.01-0.001	1.1835	0.5-0.1	0.26125	<0.001	0.220744	<0.001	SPFH domain, Band 7 family protein	1587
UYEDRAFT_03241	2.42823e-06	1.57382e-06	2.45571e-06	2.8738e-06	2.65078e-06	0.648134	0.5-0.1	1.01132	>0.5	1.1835	>0.5	1.09165	>0.5	0.922394	>0.5	Acetyltransferases, including N-acetylases of ribosomal proteins	573
UYEDRAFT_03902	3.64234e-06	6.13789e-06	7.69457e-06	4.31071e-06	2.42648e-05	1.68515	0.1-0.05	2.11253	0.01-0.001	1.1835	>0.5	6.66188	<0.001	5.62897	<0.001	hypothetical protein	534
UYEDRAFT_04172	1.0927e-05	1.38496e-05	1.6044e-05	1.29321e-05	4.28203e-06	1.26746	0.5-0.1	1.46828	0.02-0.01	1.1835	0.5-0.1	0.391875	<0.001	0.331116	<0.001	ribosome small subunit-dependent GTPase A	1062
UYEDRAFT_05346	1.21411e-06	4.56407e-06	4.25657e-06	1.4369e-06	1.01953e-06	3.75918	<0.001	3.5059	0.01-0.001	1.1835	>0.5	0.839732	>0.5	0.709534	0.5-0.1	ABC exporter membrane fusion protein, DevB family	1197
UYEDRAFT_05748	4.85646e-06	1.30627e-05	1.55529e-05	5.74761e-06	7.85039e-06	2.68976	<0.001	3.20251	<0.001	1.1835	0.5-0.1	1.61648	0.05-0.02	1.36585	0.1-0.05	Uncharacterized low-complexity proteins	525
UYEDRAFT_05904	1.561e-05	2.10892e-05	1.55529e-05	1.84587e-05	1.38656e-05	1.351	0.05-0.02	0.996336	>0.5	1.18249	0.5-0.1	0.88825	0.5-0.1	0.751171	0.02-0.01	hypothetical protein	264
UYEDRAFT_02004	4.44019e-05	5.57132e-05	5.20611e-05	5.25022e-05	4.26164e-05	1.25475	0.01-0.001	1.1725	0.1-0.05	1.18243	0.05-0.02	0.959788	>0.5	0.811707	0.01-0.001	FO synthase subunit 2 (EC 2.5.1.77)	1146
UYEDRAFT_00189	0.000505766	0.000936264	0.00112848	0.000597972	0.000304228	1.85118	<0.001	2.23124	<0.001	1.18231	<0.001	0.60152	<0.001	0.508766	<0.001	ribonuclease, Rne/Rng family	2058
UYEDRAFT_06459	9.6262e-05	9.86784e-05	0.000141613	0.000113736	0.000138248	1.0251	>0.5	1.47112	<0.001	1.18153	0.01-0.001	1.43617	<0.001	1.21552	<0.001	NADH dehydrogenase, FAD-containing subunit	1194
UYEDRAFT_03860	3.55562e-05	5.28803e-05	5.46806e-05	4.20018e-05	2.10023e-05	1.48723	<0.001	1.53786	<0.001	1.18128	0.1-0.05	0.59068	<0.001	0.500035	<0.001	Transposase and inactivated derivatives	372
UYEDRAFT_04323	1.42225e-05	1.38496e-05	1.99731e-05	1.68007e-05	5.30156e-06	0.973782	>0.5	1.40433	0.02-0.01	1.18128	0.5-0.1	0.372759	<0.001	0.315556	<0.001	hypothetical protein	390
UYEDRAFT_04792	4.68301e-06	3.93454e-06	5.73e-06	5.52655e-06	4.7918e-06	0.840174	>0.5	1.22357	0.5-0.1	1.18013	0.5-0.1	1.02323	>0.5	0.867051	0.5-0.1	RND family efflux transporter, MFP subunit	1350
UYEDRAFT_02377	2.91388e-05	7.75892e-05	7.51448e-05	3.43751e-05	1.49871e-05	2.66275	<0.001	2.57886	<0.001	1.1797	0.1-0.05	0.514336	<0.001	0.435987	<0.001	hypothetical protein	1320
UYEDRAFT_03021	3.4689e-06	1.08593e-05	8.84057e-06	4.08965e-06	1.93711e-06	3.13049	<0.001	2.54852	<0.001	1.17895	>0.5	0.558422	0.1-0.05	0.473662	0.01-0.001	Predicted thioesterase	426
UYEDRAFT_05250	3.4689e-06	5.82313e-06	7.20343e-06	4.08965e-06	2.24297e-06	1.67867	0.1-0.05	2.07657	0.01-0.001	1.17895	>0.5	0.646594	0.5-0.1	0.548451	0.05-0.02	hypothetical protein	267
UYEDRAFT_02386	0.00016616	0.000178628	0.000226744	0.000195529	9.23695e-05	1.07504	0.1-0.05	1.36461	<0.001	1.17675	<0.001	0.555906	<0.001	0.472408	<0.001	Aspartate/tyrosine/aromatic aminotransferase	1206
UYEDRAFT_01082	3.4689e-05	5.41393e-05	4.66586e-05	4.07859e-05	2.71195e-05	1.56071	<0.001	1.34505	0.01-0.001	1.17576	0.1-0.05	0.781791	0.01-0.001	0.664924	<0.001	small GTP-binding protein domain	1365
UYEDRAFT_02091	5.34211e-05	5.03622e-05	6.40123e-05	6.27816e-05	2.89547e-05	0.94274	0.5-0.1	1.19826	0.02-0.01	1.17522	0.05-0.02	0.542009	<0.001	0.461197	<0.001	FAD/FMN-containing dehydrogenases	1323
UYEDRAFT_01813	1.89055e-05	2.36073e-05	1.89909e-05	2.22167e-05	1.64145e-05	1.2487	0.1-0.05	1.00451	>0.5	1.17515	0.5-0.1	0.868237	0.5-0.1	0.738833	0.01-0.001	Uncharacterized conserved protein, contains double-stranded beta-helix domain	483
UYEDRAFT_05318	5.55024e-06	2.36073e-05	1.39157e-05	6.52133e-06	5.19961e-06	4.25338	<0.001	2.50723	<0.001	1.17496	0.5-0.1	0.936826	>0.5	0.797324	0.5-0.1	hypothetical protein	675
UYEDRAFT_06748	5.55024e-06	2.83287e-06	5.40257e-06	6.52133e-06	4.48594e-06	0.510405	0.05-0.02	0.973394	>0.5	1.17496	0.5-0.1	0.808242	0.5-0.1	0.687887	0.1-0.05	nucleoside ABC transporter membrane protein	1044
UYEDRAFT_03794	2.20275e-05	2.72271e-05	2.71766e-05	2.58642e-05	2.51824e-05	1.23605	0.1-0.05	1.23376	0.1-0.05	1.17418	0.5-0.1	1.14323	0.5-0.1	0.973639	>0.5	hypothetical protein	465
UYEDRAFT_01805	3.625e-05	5.61853e-05	6.33574e-05	4.25544e-05	2.6202e-05	1.54994	<0.001	1.74779	<0.001	1.17391	0.1-0.05	0.722813	<0.001	0.615728	<0.001	hypothetical protein	207
UYEDRAFT_02911	0.00016564	0.000151401	0.000202678	0.000194313	0.000150279	0.914038	0.05-0.02	1.22361	<0.001	1.17311	<0.001	0.907263	0.02-0.01	0.773384	<0.001	dihydroorotase, multifunctional complex type	1320
UYEDRAFT_01668	2.49761e-05	3.41518e-05	3.73268e-05	2.92907e-05	3.35426e-05	1.36738	0.01-0.001	1.4945	<0.001	1.17275	0.5-0.1	1.34299	0.01-0.001	1.14516	0.5-0.1	hypothetical protein	306
UYEDRAFT_06385	6.24402e-05	8.3255e-05	7.85828e-05	7.31715e-05	8.50289e-05	1.33336	<0.001	1.25853	<0.001	1.17187	0.02-0.01	1.36177	<0.001	1.16205	0.01-0.001	PAS domain S-box	3780
UYEDRAFT_01885	5.37679e-06	6.45265e-06	7.85828e-06	6.30026e-06	6.42305e-06	1.20009	0.5-0.1	1.46152	0.1-0.05	1.17175	0.5-0.1	1.19459	0.5-0.1	1.01949	>0.5	hypothetical protein	186
UYEDRAFT_02976	5.37679e-06	2.62828e-05	1.93183e-05	6.30026e-06	7.54453e-06	4.88818	<0.001	3.5929	<0.001	1.17175	0.5-0.1	1.40317	0.5-0.1	1.19749	0.5-0.1	hypothetical protein	315
UYEDRAFT_04530	0.000191136	0.000158169	0.000218722	0.000223494	0.000262427	0.827518	<0.001	1.14433	<0.001	1.16929	<0.001	1.37299	<0.001	1.17421	<0.001	hypothetical protein	420
UYEDRAFT_04477	2.09868e-05	2.07744e-05	2.60306e-05	2.45379e-05	1.305e-05	0.989877	>0.5	1.24033	0.1-0.05	1.1692	0.5-0.1	0.621818	<0.001	0.531831	<0.001	hypothetical protein	96
UYEDRAFT_00770	0.000310293	0.00030658	0.000454634	0.000362652	0.000106235	0.988033	>0.5	1.46518	<0.001	1.16874	<0.001	0.34237	<0.001	0.29294	<0.001	RNA-binding proteins (RRM domain)	312
UYEDRAFT_03977	0.000407075	0.00067627	0.000619986	0.000475725	0.00033043	1.66129	<0.001	1.52302	<0.001	1.16864	<0.001	0.811717	<0.001	0.694582	<0.001	Integral membrane protein (PIN domain superfamily)	1077
UYEDRAFT_01620	1.2488e-05	1.41644e-05	1.47343e-05	1.45901e-05	1.84535e-05	1.13423	0.5-0.1	1.17987	0.5-0.1	1.16832	0.5-0.1	1.4777	0.01-0.001	1.2648	0.05-0.02	K+ transport systems, NAD-binding component	678
UYEDRAFT_03592	1.04067e-06	1.41644e-06	1.63714e-06	1.21584e-06	3.05859e-06	1.36108	>0.5	1.57316	0.5-0.1	1.16832	>0.5	2.93906	0.02-0.01	2.51562	0.01-0.001	PfaB family protein	4635
UYEDRAFT_06771	8.32536e-06	7.86909e-06	9.49543e-06	9.72672e-06	7.71785e-05	0.945195	>0.5	1.14054	>0.5	1.16832	0.5-0.1	9.27029	<0.001	7.93469	<0.001	Xaa-Pro aminopeptidase	1098
UYEDRAFT_04884	6.3134e-05	6.57856e-05	9.08614e-05	7.37241e-05	5.69918e-05	1.042	>0.5	1.43918	<0.001	1.16774	0.02-0.01	0.902712	0.5-0.1	0.773041	<0.001	Signal transduction histidine kinase	1419
UYEDRAFT_06520	1.75179e-05	2.67549e-05	3.01234e-05	2.04482e-05	1.75359e-05	1.52729	<0.001	1.71958	<0.001	1.16727	0.5-0.1	1.00103	>0.5	0.857577	0.5-0.1	putative addiction module antidote protein, CC2985 family	258
UYEDRAFT_05993	0.000100598	0.000102456	0.000151927	0.000117384	9.89965e-05	1.01846	>0.5	1.51024	<0.001	1.16686	0.01-0.001	0.984079	>0.5	0.843357	<0.001	Cytochrome bd-type quinol oxidase, subunit 1	1443
UYEDRAFT_01324	6.07057e-06	6.29527e-06	8.67685e-06	7.07398e-06	3.46641e-06	1.03701	>0.5	1.42933	0.1-0.05	1.16529	0.5-0.1	0.571018	0.02-0.01	0.490022	<0.001	hypothetical protein	381
UYEDRAFT_03396	1.50897e-05	1.49513e-05	2.27563e-05	1.75744e-05	1.42734e-05	0.990825	>0.5	1.50807	0.01-0.001	1.16466	0.5-0.1	0.945905	>0.5	0.812171	0.1-0.05	hydrogenase accessory protein HypB	876
UYEDRAFT_04959	3.20873e-05	6.07494e-05	7.03971e-05	3.73595e-05	3.12996e-05	1.89325	<0.001	2.19392	<0.001	1.16431	0.1-0.05	0.975451	>0.5	0.837796	0.05-0.02	hypothetical protein	858
UYEDRAFT_03937	1.30084e-05	1.5266e-05	2.19377e-05	1.51427e-05	1.89633e-05	1.17355	0.5-0.1	1.68643	<0.001	1.16408	0.5-0.1	1.45778	0.01-0.001	1.2523	0.05-0.02	Dienelactone hydrolase and related enzymes	741
UYEDRAFT_02589	7.99581e-05	0.000207587	0.000127533	9.30671e-05	3.95578e-05	2.59619	<0.001	1.595	<0.001	1.16395	0.01-0.001	0.494732	<0.001	0.425046	<0.001	Predicted aminoglycoside phosphotransferase	1236
UYEDRAFT_03056	1.78648e-05	2.54959e-05	2.73403e-05	2.07798e-05	1.40695e-05	1.42715	0.01-0.001	1.5304	<0.001	1.16317	0.5-0.1	0.787555	0.1-0.05	0.677077	<0.001	Fe2+/Zn2+ uptake regulation proteins	399
UYEDRAFT_00478	2.16806e-05	2.3922e-05	2.58669e-05	2.52011e-05	2.43668e-05	1.10338	0.5-0.1	1.19309	0.5-0.1	1.16238	0.5-0.1	1.1239	0.5-0.1	0.966896	>0.5	Thiol-disulfide isomerase and thioredoxins	1509
UYEDRAFT_00952	3.05263e-05	4.5326e-05	3.7818e-05	3.54804e-05	3.39504e-05	1.48482	<0.001	1.23887	0.05-0.02	1.16229	0.5-0.1	1.11217	0.5-0.1	0.956876	>0.5	CAAX protease self-immunity	552
UYEDRAFT_02680	2.15072e-05	2.62828e-05	2.43934e-05	2.498e-05	5.68899e-05	1.22205	0.1-0.05	1.1342	0.5-0.1	1.16147	0.5-0.1	2.64516	<0.001	2.27742	<0.001	acetyl-CoA acetyltransferase (EC 2.3.1.9)	1191
UYEDRAFT_06331	1.07536e-05	1.62103e-05	1.29334e-05	1.249e-05	7.74844e-06	1.50743	0.02-0.01	1.20271	0.5-0.1	1.16147	0.5-0.1	0.720544	0.1-0.05	0.620371	0.01-0.001	Membrane-associated phospholipid phosphatase	681
UYEDRAFT_04972	1.45694e-05	1.35348e-05	1.73537e-05	1.69112e-05	9.58359e-06	0.928992	>0.5	1.19111	0.5-0.1	1.16074	0.5-0.1	0.65779	0.01-0.001	0.5667	<0.001	Uncharacterized protein conserved in cyanobacteria	570
UYEDRAFT_01038	2.02931e-05	2.34499e-05	2.50483e-05	2.35431e-05	2.19199e-05	1.15556	0.5-0.1	1.23433	0.1-0.05	1.16015	0.5-0.1	1.08017	>0.5	0.931055	0.5-0.1	glycosyltransferase, MGT family	1272
UYEDRAFT_00291	5.29007e-05	5.27229e-05	5.2716e-05	6.13447e-05	9.04324e-05	0.996639	>0.5	0.996508	>0.5	1.15962	0.05-0.02	1.70947	<0.001	1.47417	<0.001	PEP-CTERM protein sorting domain, cyanobacterial subclass	1332
UYEDRAFT_06735	4.23206e-05	4.94179e-05	4.97691e-05	4.90757e-05	3.39504e-05	1.1677	0.1-0.05	1.176	0.1-0.05	1.15962	0.1-0.05	0.80222	0.01-0.001	0.691796	<0.001	Predicted transcriptional regulator	309
UYEDRAFT_01498	2.77512e-05	2.9273e-05	3.15968e-05	3.21645e-05	1.88613e-05	1.05484	>0.5	1.13858	0.5-0.1	1.15903	0.5-0.1	0.679658	<0.001	0.586402	<0.001	putative integral membrane protein TIGR02587	888
UYEDRAFT_04481	3.81579e-06	6.13789e-06	9.49543e-06	4.42124e-06	3.77227e-06	1.60855	0.1-0.05	2.48846	<0.001	1.15867	>0.5	0.988594	>0.5	0.853215	0.5-0.1	Protein of unknown function (DUF2281)	201
UYEDRAFT_04807	1.33553e-05	1.77841e-05	1.96457e-05	1.54743e-05	1.27441e-05	1.33162	0.1-0.05	1.47101	0.01-0.001	1.15867	0.5-0.1	0.954241	>0.5	0.823566	0.5-0.1	Beta-xylosidase	1044
UYEDRAFT_05712	5.72368e-06	6.9248e-06	6.71228e-06	6.63186e-06	4.28203e-06	1.20985	0.5-0.1	1.17272	0.5-0.1	1.15867	0.5-0.1	0.748125	0.5-0.1	0.645676	0.05-0.02	Outer membrane receptor proteins, mostly Fe transport	255
UYEDRAFT_01233	7.85706e-05	7.33399e-05	8.77508e-05	9.0967e-05	4.20047e-05	0.933427	0.5-0.1	1.11684	0.1-0.05	1.15777	0.02-0.01	0.534611	<0.001	0.461758	<0.001	SagB-type dehydrogenase domain	1533
UYEDRAFT_05259	2.54964e-05	2.54959e-05	2.48846e-05	2.95118e-05	9.07383e-06	0.999978	>0.5	0.976003	>0.5	1.15749	0.5-0.1	0.355887	<0.001	0.307465	<0.001	ATP-dependent metalloprotease FtsH	1926
UYEDRAFT_01554	7.45813e-06	3.93454e-06	6.71228e-06	8.62141e-06	5.70938e-06	0.527551	0.01-0.001	0.899995	>0.5	1.15597	0.5-0.1	0.765523	0.5-0.1	0.662232	0.02-0.01	hypothetical protein	207
UYEDRAFT_01824	9.76495e-05	0.0011012	0.000376052	0.000112852	0.000132845	11.2771	<0.001	3.85103	<0.001	1.15569	0.01-0.001	1.36043	<0.001	1.17716	<0.001	3-deoxy-D-arabinoheptulosonate-7-phosphate synthase (EC 2.5.1.54)	876
UYEDRAFT_03453	2.77512e-06	3.61978e-06	3.27428e-06	3.2054e-06	2.95664e-06	1.30437	0.5-0.1	1.17987	>0.5	1.15505	>0.5	1.06541	>0.5	0.922394	>0.5	Acetyltransferases, including N-acetylases of ribosomal proteins	510
UYEDRAFT_06335	7.31938e-05	5.42967e-05	8.49677e-05	8.44457e-05	5.67879e-05	0.741821	<0.001	1.16086	0.05-0.02	1.15373	0.02-0.01	0.775857	<0.001	0.672479	<0.001	Uncharacterized conserved protein	774
UYEDRAFT_02459	4.64833e-05	6.01198e-05	6.45034e-05	5.36075e-05	4.47574e-05	1.29337	0.01-0.001	1.38767	<0.001	1.15327	0.1-0.05	0.962872	>0.5	0.83491	0.01-0.001	Predicted GTPase	1911
UYEDRAFT_04974	1.0927e-05	1.29053e-05	1.16237e-05	1.26005e-05	1.11129e-05	1.18104	0.5-0.1	1.06376	>0.5	1.15315	0.5-0.1	1.01701	>0.5	0.881938	0.5-0.1	Signal transduction histidine kinase	1275
UYEDRAFT_02657	8.15191e-06	1.47939e-05	1.3752e-05	9.39513e-06	6.11719e-06	1.81477	<0.001	1.68697	0.01-0.001	1.15251	0.5-0.1	0.750399	0.5-0.1	0.651102	0.02-0.01	Uncharacterized ABC-type transport system, permease components	633
UYEDRAFT_00586	3.71172e-05	5.50836e-05	4.33843e-05	4.27755e-05	4.80199e-05	1.48404	<0.001	1.16884	0.1-0.05	1.15244	0.1-0.05	1.29374	0.01-0.001	1.1226	0.1-0.05	tRNA threonylcarbamoyl adenosine modification protein YeaZ	654
UYEDRAFT_00529	2.16806e-05	2.23482e-05	2.61943e-05	2.498e-05	2.5998e-05	1.03079	>0.5	1.20819	0.5-0.1	1.15218	0.5-0.1	1.19914	0.1-0.05	1.04075	>0.5	FOG: GAF domain	534
UYEDRAFT_03777	2.42823e-05	2.9273e-05	3.45437e-05	2.79643e-05	1.72301e-05	1.20553	0.1-0.05	1.42259	0.01-0.001	1.15163	0.5-0.1	0.709574	0.01-0.001	0.616145	<0.001	hypothetical protein	1470
UYEDRAFT_06578	1.52632e-05	1.9358e-05	2.30837e-05	1.75744e-05	1.43754e-05	1.26828	0.1-0.05	1.51238	0.01-0.001	1.15143	0.5-0.1	0.941836	>0.5	0.817972	0.1-0.05	Fatty acid desaturase	963
UYEDRAFT_00378	4.75239e-05	7.28678e-05	5.9592e-05	5.47128e-05	7.76883e-05	1.53329	<0.001	1.25394	0.01-0.001	1.15127	0.1-0.05	1.63472	<0.001	1.41993	<0.001	epoxyqueuosine reductase	954
UYEDRAFT_04574	0.00095204	0.00149009	0.00132265	0.00109591	0.00119734	1.56516	<0.001	1.38928	<0.001	1.15112	<0.001	1.25766	<0.001	1.09255	<0.001	catalase/peroxidase HPI	2229
UYEDRAFT_01593	5.08194e-05	6.45265e-05	5.53354e-05	5.84709e-05	4.36359e-05	1.26972	0.01-0.001	1.08886	0.5-0.1	1.15056	0.1-0.05	0.858648	0.05-0.02	0.746285	<0.001	dethiobiotin synthase	681
UYEDRAFT_05038	1.4049e-05	1.66825e-05	1.93183e-05	1.61375e-05	1.16227e-05	1.18745	0.5-0.1	1.37506	0.05-0.02	1.14866	0.5-0.1	0.827292	0.5-0.1	0.720226	0.01-0.001	hypothetical protein	897
UYEDRAFT_02077	2.09868e-05	2.78566e-05	2.01369e-05	2.40957e-05	1.98809e-05	1.32734	0.02-0.01	0.959499	>0.5	1.14814	0.5-0.1	0.947301	>0.5	0.825078	0.1-0.05	DnaJ domain	1059
UYEDRAFT_00202	7.12859e-05	0.000144634	0.00012033	8.17929e-05	3.90481e-05	2.02893	<0.001	1.68799	<0.001	1.14739	0.05-0.02	0.547767	<0.001	0.477401	<0.001	hypothetical protein	276
UYEDRAFT_01397	2.6884e-05	2.15613e-05	3.19243e-05	3.08381e-05	2.93625e-05	0.802013	0.1-0.05	1.18748	0.5-0.1	1.14708	0.5-0.1	1.09219	0.5-0.1	0.952149	>0.5	PAS domain S-box/diguanylate cyclase (GGDEF) domain	2754
UYEDRAFT_02120	2.60167e-06	2.04596e-06	3.11057e-06	2.98434e-06	2.03906e-07	0.786402	>0.5	1.1956	>0.5	1.14708	>0.5	0.078375	<0.001	0.0683255	<0.001	hypothetical protein	465
UYEDRAFT_04315	3.4689e-06	2.36073e-06	3.92914e-06	3.97911e-06	4.48594e-06	0.680541	0.5-0.1	1.13268	>0.5	1.14708	>0.5	1.29319	0.5-0.1	1.12737	>0.5	transcriptional regulator, DeoR family	774
UYEDRAFT_05347	8.67225e-07	2.99025e-06	2.45571e-06	9.94779e-07	1.7332e-06	3.44807	0.01-0.001	2.83169	0.05-0.02	1.14708	>0.5	1.99856	0.5-0.1	1.7423	0.5-0.1	Uncharacterized conserved protein	663
UYEDRAFT_06320	3.4689e-06	4.24931e-06	3.438e-06	3.97911e-06	2.65078e-06	1.22497	0.5-0.1	0.991092	>0.5	1.14708	>0.5	0.764156	0.5-0.1	0.666174	0.5-0.1	hypothetical protein	105
UYEDRAFT_06414	1.73445e-06	2.99025e-06	2.12829e-06	1.98956e-06	2.44688e-06	1.72404	0.5-0.1	1.22707	>0.5	1.14708	>0.5	1.41075	0.5-0.1	1.22986	>0.5	hypothetical protein	174
UYEDRAFT_03896	2.82715e-05	3.72995e-05	3.48711e-05	3.23856e-05	3.20133e-05	1.31933	0.01-0.001	1.23344	0.05-0.02	1.14552	0.5-0.1	1.13235	0.5-0.1	0.988505	>0.5	Beta-propeller domains of methanol dehydrogenase type	1224
UYEDRAFT_03671	2.65371e-05	3.27354e-05	3.8964e-05	3.0396e-05	2.52844e-05	1.23357	0.05-0.02	1.46828	<0.001	1.14542	0.5-0.1	0.952794	>0.5	0.831832	0.05-0.02	Protein of unknown function (DUF1049)	705
UYEDRAFT_02279	2.39354e-05	2.34499e-05	3.01234e-05	2.74117e-05	2.45707e-05	0.979715	>0.5	1.25853	0.05-0.02	1.14524	0.5-0.1	1.02654	>0.5	0.896359	0.5-0.1	hypothetical protein	579
UYEDRAFT_00024	1.95993e-05	2.07744e-05	2.34111e-05	2.24378e-05	3.06879e-05	1.05996	>0.5	1.19449	0.5-0.1	1.14483	0.5-0.1	1.56577	<0.001	1.36769	<0.001	Signal transduction histidine kinase	1461
UYEDRAFT_02588	5.91447e-05	7.01923e-05	6.69591e-05	6.76449e-05	5.94387e-05	1.18679	0.02-0.01	1.13212	0.1-0.05	1.14372	0.05-0.02	1.00497	>0.5	0.878686	0.05-0.02	hypothetical protein	1101
UYEDRAFT_04359	7.4061e-05	0.000135978	0.000110507	8.46667e-05	0.000131316	1.83603	<0.001	1.49211	<0.001	1.1432	0.05-0.02	1.77307	<0.001	1.55097	<0.001	birA, biotin-[acetyl-CoA-carboxylase] ligase region	813
UYEDRAFT_02268	5.37679e-05	9.69472e-05	8.12023e-05	6.14552e-05	4.43496e-05	1.80307	<0.001	1.51024	<0.001	1.14297	0.1-0.05	0.824834	0.01-0.001	0.721657	<0.001	two component transcriptional regulator, LuxR family	645
UYEDRAFT_03137	5.0299e-06	6.9248e-06	4.42028e-06	5.74761e-06	4.7918e-06	1.37673	0.5-0.1	0.878801	>0.5	1.14269	>0.5	0.952662	>0.5	0.833703	0.5-0.1	Transcriptional regulators	510
UYEDRAFT_03767	9.19258e-06	1.27479e-05	1.30971e-05	1.05004e-05	6.525e-06	1.38676	0.1-0.05	1.42475	0.05-0.02	1.14227	0.5-0.1	0.709811	0.1-0.05	0.621403	0.01-0.001	Molybdopterin converting factor, small subunit	261
UYEDRAFT_01575	0.000234151	0.000238276	0.000330375	0.000267374	0.000167101	1.01762	>0.5	1.41095	<0.001	1.14189	<0.001	0.713648	<0.001	0.624971	<0.001	Arabinose efflux permease	1632
UYEDRAFT_01029	7.45813e-06	1.25905e-05	7.85828e-06	8.51088e-06	8.0543e-06	1.68816	0.01-0.001	1.05365	>0.5	1.14115	0.5-0.1	1.07993	>0.5	0.946353	>0.5	hypothetical protein	249
UYEDRAFT_01832	1.49163e-05	2.34499e-05	2.27563e-05	1.70218e-05	7.34063e-06	1.5721	<0.001	1.5256	0.01-0.001	1.14115	0.5-0.1	0.492122	<0.001	0.431249	<0.001	hypothetical protein	96
UYEDRAFT_05989	8.11723e-05	0.000108751	0.000114764	9.26249e-05	9.7977e-05	1.33975	<0.001	1.41383	<0.001	1.14109	0.05-0.02	1.20703	<0.001	1.05778	0.5-0.1	PAS domain S-box	2274
UYEDRAFT_01898	3.64234e-05	5.00474e-05	5.58266e-05	4.15596e-05	3.88441e-05	1.37404	<0.001	1.53271	<0.001	1.14101	0.5-0.1	1.06646	0.5-0.1	0.93466	0.5-0.1	Cysteine sulfinate desulfinase/cysteine desulfurase and related enzymes	1167
UYEDRAFT_02917	0.000442458	0.000608753	0.00064176	0.000504242	0.000388136	1.37584	<0.001	1.45044	<0.001	1.13964	<0.001	0.877226	<0.001	0.76974	<0.001	hypothetical protein	882
UYEDRAFT_06373	1.61304e-05	3.05321e-05	1.40794e-05	1.83481e-05	1.03992e-05	1.89283	<0.001	0.872851	0.5-0.1	1.13749	0.5-0.1	0.644698	0.01-0.001	0.566772	<0.001	hypothetical protein	336
UYEDRAFT_00228	0.000247506	0.000308154	0.000300579	0.000281522	0.000175665	1.24503	<0.001	1.21443	<0.001	1.13744	<0.001	0.709741	<0.001	0.623983	<0.001	His Kinase A (phospho-acceptor) domain/KaiB domain/Histidine kinase-, DNA gyrase B-, and HSP90-like ATPase	1191
UYEDRAFT_00162	0.000122279	0.000168871	0.000155201	0.000138937	0.000118775	1.38103	<0.001	1.26924	<0.001	1.13624	0.01-0.001	0.97135	>0.5	0.854884	<0.001	Rad3-related DNA helicases	1545
UYEDRAFT_02822	9.07117e-05	0.000129997	0.000128843	0.000103015	0.000124485	1.43308	<0.001	1.42036	<0.001	1.13563	0.02-0.01	1.37231	<0.001	1.20842	<0.001	hypothetical protein	480
UYEDRAFT_03040	9.53947e-06	7.08218e-06	1.35883e-05	1.0832e-05	9.17578e-06	0.742408	0.5-0.1	1.42443	0.05-0.02	1.1355	0.5-0.1	0.961875	>0.5	0.847097	0.5-0.1	Uncharacterized conserved protein	213
UYEDRAFT_01978	2.61902e-05	2.73844e-05	2.53757e-05	2.97328e-05	3.02801e-05	1.0456	>0.5	0.968901	>0.5	1.13527	0.5-0.1	1.15616	0.5-0.1	1.01841	>0.5	1-acyl-sn-glycerol-3-phosphate acyltransferase	723
UYEDRAFT_01201	5.55024e-06	3.30502e-06	3.27428e-06	6.30026e-06	5.91328e-06	0.595473	0.1-0.05	0.589936	0.1-0.05	1.13513	>0.5	1.06541	>0.5	0.938577	>0.5	Lactoylglutathione lyase and related lyases	396
UYEDRAFT_03706	1.11005e-05	1.14889e-05	1.0314e-05	1.26005e-05	7.23867e-06	1.03499	>0.5	0.929149	>0.5	1.13513	0.5-0.1	0.652105	0.02-0.01	0.574474	<0.001	hypothetical protein	237
UYEDRAFT_00392	0.00045009	0.00051275	0.000595265	0.000510764	0.000413726	1.13922	<0.001	1.32255	<0.001	1.1348	<0.001	0.919207	<0.001	0.810014	<0.001	4-hydroxy-3-methylbut-2-en-1-yl diphosphate synthase (EC 1.17.4.3)	1227
UYEDRAFT_00200	0.000213337	0.000217029	0.00028961	0.000241842	0.00046093	1.01731	>0.5	1.35752	<0.001	1.13361	<0.001	2.16057	<0.001	1.90592	<0.001	Domain of unknown function (DUF1830)	396
UYEDRAFT_05390	0.000150377	0.000194052	0.000180413	0.000170439	0.00010542	1.29044	<0.001	1.19974	<0.001	1.13341	0.01-0.001	0.701036	<0.001	0.618519	<0.001	RND family efflux transporter, MFP subunit	1692
UYEDRAFT_01847	7.73565e-05	7.69597e-05	0.000113945	8.76511e-05	8.27859e-05	0.994871	>0.5	1.47299	<0.001	1.13308	0.05-0.02	1.07019	0.5-0.1	0.944495	0.5-0.1	CO2 hydration protein	1131
UYEDRAFT_00357	3.12201e-06	1.41644e-06	3.438e-06	3.53699e-06	2.85469e-06	0.453694	0.05-0.02	1.10121	>0.5	1.13292	>0.5	0.914375	>0.5	0.807095	0.5-0.1	Acetyltransferases	624
UYEDRAFT_00959	4.68301e-06	5.50836e-06	6.876e-06	5.30549e-06	5.19961e-06	1.17624	>0.5	1.46828	0.5-0.1	1.13292	>0.5	1.11031	>0.5	0.980044	>0.5	hypothetical protein	267
UYEDRAFT_01036	3.90251e-05	4.72145e-05	5.8446e-05	4.42124e-05	4.10871e-05	1.20985	0.05-0.02	1.49765	<0.001	1.13292	0.5-0.1	1.05284	>0.5	0.929312	0.5-0.1	transcriptional regulator, TetR family	657
UYEDRAFT_01453	6.24402e-06	9.60029e-06	7.85828e-06	7.07398e-06	6.525e-06	1.53752	0.05-0.02	1.25853	0.5-0.1	1.13292	>0.5	1.045	>0.5	0.922394	>0.5	hypothetical protein	324
UYEDRAFT_02614	7.23266e-05	7.64876e-05	8.39854e-05	8.19034e-05	8.27859e-05	1.05753	0.5-0.1	1.1612	0.05-0.02	1.13241	0.05-0.02	1.14461	0.05-0.02	1.01077	>0.5	Predicted Zn-dependent peptidases	1287
UYEDRAFT_01644	5.04725e-05	6.67299e-05	8.62774e-05	5.71445e-05	5.07727e-05	1.3221	<0.001	1.70939	<0.001	1.13219	0.1-0.05	1.00595	>0.5	0.888496	0.1-0.05	Uncharacterized conserved protein	687
UYEDRAFT_06723	0.000222877	0.000268493	0.00025916	0.000252232	0.000205436	1.20467	<0.001	1.16279	<0.001	1.13171	<0.001	0.921745	0.05-0.02	0.814472	<0.001	Acetyltransferases	552
UYEDRAFT_06458	1.00598e-05	1.44791e-05	1.4898e-05	1.13847e-05	6.11719e-06	1.4393	0.05-0.02	1.48094	0.02-0.01	1.1317	0.5-0.1	0.608082	0.01-0.001	0.537317	<0.001	Acetyltransferases, including N-acetylases of ribosomal proteins	573
UYEDRAFT_01780	8.56818e-05	0.000108593	0.000107233	9.69357e-05	6.28031e-05	1.2674	<0.001	1.25152	<0.001	1.13134	0.05-0.02	0.732981	<0.001	0.647885	<0.001	Serine/threonine protein kinase	1743
UYEDRAFT_03869	1.92524e-05	3.2578e-05	3.6672e-05	2.17746e-05	2.15121e-05	1.69215	<0.001	1.9048	<0.001	1.13101	0.5-0.1	1.11737	0.5-0.1	0.987945	>0.5	DNA phosphorothioation-associated putative methyltransferase	1452
UYEDRAFT_04478	3.76376e-05	5.63427e-05	5.99194e-05	4.25544e-05	2.86488e-05	1.49698	<0.001	1.59201	<0.001	1.13064	0.5-0.1	0.761177	0.01-0.001	0.673228	<0.001	Uncharacterized conserved protein	1446
UYEDRAFT_06382	3.13935e-05	6.10641e-05	3.92914e-05	3.54804e-05	1.72301e-05	1.94512	<0.001	1.25158	0.05-0.02	1.13018	0.5-0.1	0.548842	<0.001	0.485622	<0.001	Mo-dependent nitrogenase C-terminus	288
UYEDRAFT_04585	7.63158e-06	1.25905e-05	1.04777e-05	8.62141e-06	7.85039e-06	1.6498	0.01-0.001	1.37294	0.5-0.1	1.1297	>0.5	1.02867	>0.5	0.910569	>0.5	Predicted nucleic acid-binding protein, contains PIN domain	501
UYEDRAFT_04889	0.000319139	0.000354424	0.000404865	0.000360441	0.000250499	1.11056	<0.001	1.26862	<0.001	1.12942	<0.001	0.784921	<0.001	0.694978	<0.001	RND family efflux transporter, MFP subunit	1320
UYEDRAFT_06034	9.88636e-06	1.60529e-05	2.01369e-05	1.11636e-05	1.53949e-05	1.62375	0.01-0.001	2.03683	<0.001	1.12919	0.5-0.1	1.55719	0.01-0.001	1.37903	0.02-0.01	selenium donor protein	2319
UYEDRAFT_05570	2.34151e-05	2.67549e-05	2.43934e-05	2.64169e-05	1.40695e-05	1.14264	0.5-0.1	1.04178	>0.5	1.1282	0.5-0.1	0.600875	<0.001	0.532596	<0.001	dTDP-4-dehydrorhamnose 3,5-epimerase	546
UYEDRAFT_04813	3.98923e-05	3.7929e-05	4.33843e-05	4.49861e-05	2.06965e-05	0.950784	>0.5	1.08753	0.5-0.1	1.12769	0.5-0.1	0.518808	<0.001	0.460064	<0.001	Glutathione S-transferase	627
UYEDRAFT_01483	2.25478e-06	1.7312e-06	2.94686e-06	2.54221e-06	1.93711e-06	0.767789	>0.5	1.30693	0.5-0.1	1.12747	>0.5	0.859111	>0.5	0.761978	0.5-0.1	Uncharacterized conserved protein	264
UYEDRAFT_04851	2.25478e-06	5.1936e-06	3.11057e-06	2.54221e-06	2.44688e-06	2.30337	0.01-0.001	1.37954	0.5-0.1	1.12747	>0.5	1.08519	>0.5	0.962498	>0.5	hypothetical protein	318
UYEDRAFT_03362	8.84569e-05	8.8606e-05	0.000105432	9.96989e-05	8.15625e-05	1.00168	>0.5	1.1919	0.01-0.001	1.12709	0.05-0.02	0.922059	0.5-0.1	0.818088	<0.001	Bacteriophytochrome (light-regulated signal transduction histidine kinase)	2262
UYEDRAFT_05905	1.78648e-05	2.01449e-05	1.75174e-05	2.01166e-05	1.5293e-05	1.12763	0.5-0.1	0.980553	>0.5	1.12605	0.5-0.1	0.856038	0.5-0.1	0.760215	0.02-0.01	Predicted nucleic acid-binding protein, contains PIN domain	408
UYEDRAFT_00795	5.20335e-06	8.02647e-06	7.20343e-06	5.85814e-06	6.32109e-06	1.54256	0.1-0.05	1.38438	0.5-0.1	1.12584	>0.5	1.21481	0.5-0.1	1.07903	>0.5	hypothetical protein	288
UYEDRAFT_03311	6.08792e-05	0.00015628	0.000124914	6.85292e-05	6.58617e-05	2.56705	<0.001	2.05183	<0.001	1.12566	0.1-0.05	1.08184	0.5-0.1	0.961075	0.5-0.1	hypothetical protein	156
UYEDRAFT_05158	8.15191e-06	1.11741e-05	8.51314e-06	9.17407e-06	5.70938e-06	1.37073	0.1-0.05	1.04431	>0.5	1.12539	>0.5	0.700372	0.1-0.05	0.622338	0.01-0.001	Predicted acetyltransferase	522
UYEDRAFT_04939	1.17943e-05	2.34499e-05	1.719e-05	1.32637e-05	7.95234e-06	1.98825	<0.001	1.45749	0.02-0.01	1.12459	0.5-0.1	0.674256	0.02-0.01	0.599556	<0.001	FOG: GAF domain	540
UYEDRAFT_04912	0.000296591	0.000304691	0.000410923	0.000333361	0.000285673	1.02731	0.5-0.1	1.38549	<0.001	1.12398	<0.001	0.963188	0.5-0.1	0.856946	<0.001	maltokinase	3378
UYEDRAFT_03266	3.64234e-06	4.87884e-06	7.03971e-06	4.08965e-06	1.63125e-06	1.33948	0.5-0.1	1.93274	0.02-0.01	1.12281	>0.5	0.447857	0.02-0.01	0.398873	0.01-0.001	hypothetical protein	90
UYEDRAFT_04883	0.000126788	0.000127479	0.000161422	0.000142143	0.000105114	1.00545	>0.5	1.27316	<0.001	1.1211	0.02-0.01	0.829049	<0.001	0.739493	<0.001	Histidine kinase-, DNA gyrase B-, and HSP90-like ATPase/Cyclic nucleotide-binding domain	1581
UYEDRAFT_06441	5.0299e-06	3.93454e-06	7.85828e-06	5.63708e-06	4.68984e-06	0.782231	0.5-0.1	1.56231	0.1-0.05	1.12071	>0.5	0.932392	>0.5	0.831964	0.5-0.1	Isopropylmalate/homocitrate/citramalate synthases	942
UYEDRAFT_05994	7.68361e-05	6.79889e-05	0.000102158	8.61036e-05	7.50375e-05	0.884856	0.1-0.05	1.32955	<0.001	1.12061	0.1-0.05	0.976591	>0.5	0.871479	0.01-0.001	cytochrome d oxidase, subunit II (cydB)	1014
UYEDRAFT_06571	1.07536e-05	1.60529e-05	1.40794e-05	1.20479e-05	7.54453e-06	1.4928	0.02-0.01	1.30928	0.5-0.1	1.12036	0.5-0.1	0.701583	0.05-0.02	0.626213	0.01-0.001	AraC-type DNA-binding domain-containing proteins	858
UYEDRAFT_04100	1.21411e-05	1.71546e-05	2.01369e-05	1.35953e-05	1.79438e-05	1.41293	0.05-0.02	1.65856	<0.001	1.11977	0.5-0.1	1.47793	0.01-0.001	1.31985	0.02-0.01	transcriptional regulator, AraC family	906
UYEDRAFT_02122	3.98923e-05	4.84736e-05	5.12426e-05	4.46545e-05	3.34406e-05	1.21511	0.05-0.02	1.28452	0.01-0.001	1.11938	0.5-0.1	0.838272	0.05-0.02	0.748875	<0.001	Trypsin-like serine proteases, typically periplasmic, contain C-terminal PDZ domain	1050
UYEDRAFT_00642	7.11124e-06	1.16463e-05	1.01503e-05	7.95823e-06	4.68984e-06	1.63772	0.02-0.01	1.42736	0.1-0.05	1.1191	>0.5	0.659497	0.1-0.05	0.589308	0.01-0.001	hypothetical protein	162
UYEDRAFT_05695	7.11124e-06	1.10167e-05	1.12963e-05	7.95823e-06	8.15625e-06	1.5492	0.05-0.02	1.58851	0.02-0.01	1.1191	>0.5	1.14695	0.5-0.1	1.02488	>0.5	Phenylpropionate dioxygenase and related ring-hydroxylating dioxygenases, large terminal subunit	1023
UYEDRAFT_06643	7.11124e-06	9.91505e-06	1.17874e-05	7.95823e-06	6.83086e-06	1.39428	0.1-0.05	1.65758	0.01-0.001	1.1191	>0.5	0.960572	>0.5	0.858339	0.5-0.1	hypothetical protein	87
UYEDRAFT_03107	3.67703e-05	6.43692e-05	5.10788e-05	4.11175e-05	1.91672e-05	1.75057	<0.001	1.38913	<0.001	1.11823	0.5-0.1	0.521268	<0.001	0.466156	<0.001	4-aminobutyrate aminotransferase and related aminotransferases	1305
UYEDRAFT_01873	1.97727e-05	1.22758e-05	2.25926e-05	2.21062e-05	1.24383e-05	0.620844	0.01-0.001	1.14261	0.5-0.1	1.11801	0.5-0.1	0.629063	<0.001	0.562661	<0.001	hypothetical protein	192
UYEDRAFT_04158	7.44079e-05	6.37396e-05	0.000102649	8.30087e-05	7.6159e-05	0.856624	0.05-0.02	1.37954	<0.001	1.11559	0.1-0.05	1.02353	>0.5	0.917482	0.1-0.05	prolyl oligopeptidase (EC:3.4.21.26). Serine peptidase. MEROPS family S09A	2073
UYEDRAFT_00356	1.38756e-06	7.86909e-07	4.91143e-07	1.54743e-06	1.12148e-06	0.567117	0.5-0.1	0.353961	0.5-0.1	1.11522	>0.5	0.808242	>0.5	0.724738	0.5-0.1	hypothetical protein	207
UYEDRAFT_01816	7.63158e-06	1.29053e-05	1.30971e-05	8.51088e-06	8.15625e-06	1.69104	0.01-0.001	1.71618	0.01-0.001	1.11522	>0.5	1.06875	>0.5	0.958332	>0.5	Uncharacterized conserved protein	330
UYEDRAFT_03151	6.9378e-07	2.36073e-06	9.82285e-07	7.73717e-07	1.22344e-06	3.4027	0.05-0.02	1.41585	>0.5	1.11522	>0.5	1.76344	0.5-0.1	1.58125	0.5-0.1	prevent-host-death family protein	228
UYEDRAFT_03404	1.38756e-06	9.44291e-07	8.18571e-07	1.54743e-06	9.17578e-07	0.680541	0.5-0.1	0.589936	0.5-0.1	1.11522	>0.5	0.661289	0.5-0.1	0.592968	0.5-0.1	Thioredoxin-like proteins and domains	477
UYEDRAFT_04899	1.38756e-06	5.03622e-06	2.45571e-06	1.54743e-06	2.24297e-06	3.62955	<0.001	1.76981	0.5-0.1	1.11522	>0.5	1.61648	0.5-0.1	1.44948	0.5-0.1	Predicted membrane protein	471
UYEDRAFT_05163	5.55024e-06	1.5266e-05	1.98094e-05	6.18973e-06	2.54883e-06	2.75052	<0.001	3.56911	<0.001	1.11522	>0.5	0.459229	0.01-0.001	0.411783	<0.001	Pyruvate decarboxylase and related thiamine pyrophosphate-requiring enzymes	1626
UYEDRAFT_04441	0.000159049	9.7262e-05	0.000146197	0.000177071	6.72891e-06	0.611522	<0.001	0.919193	0.1-0.05	1.11331	0.01-0.001	0.0423071	<0.001	0.0380013	<0.001	Choline dehydrogenase and related flavoproteins	2325
UYEDRAFT_02774	1.02333e-05	1.60529e-05	1.22786e-05	1.13847e-05	8.15625e-06	1.5687	0.01-0.001	1.19987	0.5-0.1	1.11252	>0.5	0.797034	0.5-0.1	0.716423	0.05-0.02	Protein of unknown function (DUF4058)	786
UYEDRAFT_01987	2.51495e-05	1.74694e-05	2.99597e-05	2.79643e-05	2.12063e-05	0.694621	0.01-0.001	1.19126	0.5-0.1	1.11192	0.5-0.1	0.843207	0.5-0.1	0.758332	0.01-0.001	Protein of unknown function (DUF4079)	471
UYEDRAFT_01339	0.00012384	0.00016289	0.000165351	0.000137611	0.000111945	1.31533	<0.001	1.3352	<0.001	1.1112	0.05-0.02	0.903947	0.05-0.02	0.813485	<0.001	membrane complex biogenesis protein, BtpA family	849
UYEDRAFT_01434	3.83313e-05	2.48663e-05	3.97826e-05	4.25544e-05	3.30328e-05	0.64872	<0.001	1.03786	>0.5	1.11017	0.5-0.1	0.86177	0.1-0.05	0.776249	<0.001	Predicted dehydrogenase	1335
UYEDRAFT_01893	1.4049e-05	1.80989e-05	2.0628e-05	1.55849e-05	2.56922e-05	1.28827	0.1-0.05	1.46828	0.01-0.001	1.10932	0.5-0.1	1.82875	<0.001	1.64853	<0.001	two component transcriptional regulator, LuxR family	672
UYEDRAFT_06100	0.00177486	0.0026618	0.00252546	0.00196889	0.00205262	1.49972	<0.001	1.4229	<0.001	1.10932	<0.001	1.1565	<0.001	1.04253	<0.001	Uncharacterized protein with SCP/PR1 domains	591
UYEDRAFT_04847	2.13337e-05	2.09318e-05	2.292e-05	2.36536e-05	7.98293e-05	0.981159	>0.5	1.07435	>0.5	1.10874	0.5-0.1	3.74193	<0.001	3.37493	<0.001	Response regulator containing CheY-like receiver, AAA-type ATPase, and DNA-binding domains	459
UYEDRAFT_00452	2.32416e-05	2.62828e-05	2.61943e-05	2.57537e-05	1.48852e-05	1.13085	0.5-0.1	1.12704	0.5-0.1	1.10809	0.5-0.1	0.640452	<0.001	0.577981	<0.001	K+-transporting ATPase, C subunit	603
UYEDRAFT_01071	7.35407e-05	9.15962e-05	8.022e-05	8.14613e-05	6.24973e-05	1.24552	<0.001	1.09082	0.5-0.1	1.1077	0.1-0.05	0.849833	0.01-0.001	0.767202	<0.001	Serine/threonine protein kinase	1146
UYEDRAFT_00153	7.28469e-06	6.45265e-06	8.51314e-06	8.06876e-06	5.70938e-06	0.885783	>0.5	1.16863	0.5-0.1	1.10763	>0.5	0.78375	0.5-0.1	0.70759	0.1-0.05	Glutaredoxin, GrxC family	273
UYEDRAFT_06504	5.20335e-06	5.1936e-06	8.18571e-06	5.74761e-06	4.18008e-06	0.998126	>0.5	1.57316	0.05-0.02	1.1046	>0.5	0.803344	0.5-0.1	0.727273	0.5-0.1	hypothetical protein	228
UYEDRAFT_00726	1.49163e-05	1.63677e-05	1.57166e-05	1.64691e-05	1.82496e-05	1.09731	>0.5	1.05365	>0.5	1.1041	0.5-0.1	1.22347	0.5-0.1	1.10811	0.5-0.1	Uncharacterized protein conserved in cyanobacteria	582
UYEDRAFT_03485	8.22129e-05	0.000113472	0.000119348	9.07459e-05	7.37121e-05	1.38022	<0.001	1.45169	<0.001	1.10379	0.1-0.05	0.8966	0.1-0.05	0.812291	<0.001	hypothetical protein	165
UYEDRAFT_05642	6.01854e-05	7.33399e-05	0.000131299	6.64291e-05	5.51566e-05	1.21857	0.01-0.001	2.18157	<0.001	1.10374	0.5-0.1	0.916445	0.5-0.1	0.830308	0.01-0.001	Uncharacterized conserved protein	315
UYEDRAFT_04131	0.0002064	0.000210105	0.000269965	0.000227694	0.000174544	1.01795	>0.5	1.30797	<0.001	1.10317	0.01-0.001	0.84566	<0.001	0.766572	<0.001	Ycf66 protein N-terminus	921
UYEDRAFT_02385	5.93182e-05	5.17786e-05	7.05608e-05	6.54343e-05	3.41543e-05	0.872896	0.1-0.05	1.18953	0.02-0.01	1.10311	0.5-0.1	0.575781	<0.001	0.521963	<0.001	Thioredoxin domain-containing protein	330
UYEDRAFT_00536	3.60766e-05	3.35223e-05	3.83091e-05	3.97911e-05	2.33473e-05	0.9292	0.5-0.1	1.06188	>0.5	1.10296	0.5-0.1	0.647159	<0.001	0.586745	<0.001	FOG: GAF domain	1662
UYEDRAFT_05060	3.72907e-05	4.18636e-05	3.86366e-05	4.11175e-05	2.89547e-05	1.12263	0.5-0.1	1.03609	>0.5	1.10262	0.5-0.1	0.776459	0.01-0.001	0.704194	<0.001	Serine/threonine protein kinase	1125
UYEDRAFT_06358	0.000118289	0.000125119	0.000144723	0.000130427	0.000113984	1.05773	0.5-0.1	1.22347	<0.001	1.1026	0.05-0.02	0.963599	0.5-0.1	0.87393	0.01-0.001	PAS domain S-box	2526
UYEDRAFT_02823	5.689e-05	0.000140227	0.000122949	6.26711e-05	7.1877e-05	2.46488	<0.001	2.16118	<0.001	1.10162	0.5-0.1	1.26344	<0.001	1.14689	0.02-0.01	hypothetical protein	198
UYEDRAFT_02766	0.000140144	0.000355525	0.00031646	0.000154301	5.58703e-05	2.53687	<0.001	2.25811	<0.001	1.10102	0.05-0.02	0.398665	<0.001	0.362086	<0.001	hypothetical protein	360
UYEDRAFT_03769	3.81579e-06	4.40669e-06	4.42028e-06	4.20018e-06	3.77227e-06	1.15486	>0.5	1.15842	>0.5	1.10074	>0.5	0.988594	>0.5	0.898121	>0.5	hypothetical protein	222
UYEDRAFT_04733	0.000112219	0.000115833	0.000158312	0.000123463	7.06535e-05	1.03221	>0.5	1.41074	<0.001	1.1002	0.1-0.05	0.629604	<0.001	0.572264	<0.001	ResB protein required for cytochrome c biosynthesis	1407
UYEDRAFT_01766	1.64773e-05	2.43942e-05	2.43934e-05	1.81271e-05	6.83086e-06	1.48047	0.01-0.001	1.48043	0.01-0.001	1.10013	0.5-0.1	0.414563	<0.001	0.376832	<0.001	Restriction endonuclease	537
UYEDRAFT_04829	8.98445e-05	0.000115361	0.000130644	9.88147e-05	3.61934e-05	1.28401	<0.001	1.45411	<0.001	1.09984	0.1-0.05	0.402845	<0.001	0.366275	<0.001	Restriction endonuclease	726
UYEDRAFT_06790	1.07536e-05	1.29053e-05	7.20343e-06	1.18268e-05	1.02973e-05	1.20009	0.5-0.1	0.669863	0.05-0.02	1.0998	>0.5	0.957566	>0.5	0.870671	0.5-0.1	PemK-like protein	333
UYEDRAFT_03175	5.0299e-06	5.66574e-06	5.73e-06	5.52655e-06	6.32109e-06	1.12641	>0.5	1.13919	>0.5	1.09874	>0.5	1.2567	0.5-0.1	1.14377	0.5-0.1	Putative peptidoglycan-binding domain-containing protein	636
UYEDRAFT_00991	5.44617e-05	7.31825e-05	7.46537e-05	5.97972e-05	7.98293e-05	1.34374	<0.001	1.37076	<0.001	1.09797	0.5-0.1	1.46579	<0.001	1.335	<0.001	Glycosidases	1638
UYEDRAFT_06497	6.24402e-06	4.56407e-06	8.67685e-06	6.85292e-06	4.7918e-06	0.730951	0.5-0.1	1.38963	0.5-0.1	1.09752	>0.5	0.767422	0.5-0.1	0.699234	0.1-0.05	hypothetical protein	318
UYEDRAFT_03125	1.68242e-05	1.84137e-05	1.75174e-05	1.84587e-05	1.80457e-05	1.09448	>0.5	1.04121	>0.5	1.09715	0.5-0.1	1.07261	>0.5	0.977628	>0.5	tRNA modification GTPase TrmE	1383
UYEDRAFT_01812	1.05801e-05	1.63677e-05	1.34246e-05	1.16058e-05	5.60742e-06	1.54702	0.01-0.001	1.26885	0.5-0.1	1.09694	>0.5	0.529995	<0.001	0.483159	<0.001	Domain of unknown function (DUF1877)	516
UYEDRAFT_05780	7.26734e-05	0.00011363	8.26757e-05	7.96928e-05	3.00762e-05	1.56356	<0.001	1.13763	0.1-0.05	1.09659	0.5-0.1	0.413854	<0.001	0.377401	<0.001	Obg family GTPase CgtA	1029
UYEDRAFT_03012	4.33612e-06	5.50836e-06	3.92914e-06	4.75283e-06	3.87422e-06	1.27034	0.5-0.1	0.906141	>0.5	1.0961	>0.5	0.893475	>0.5	0.815139	0.5-0.1	hypothetical protein	1176
UYEDRAFT_01481	9.88636e-06	8.34124e-06	1.16237e-05	1.0832e-05	9.58359e-06	0.843711	0.5-0.1	1.17573	0.5-0.1	1.09565	>0.5	0.969375	>0.5	0.884746	0.5-0.1	Predicted Fe-S-cluster oxidoreductase	366
UYEDRAFT_03932	5.55024e-06	4.24931e-06	4.09286e-06	6.0792e-06	6.11719e-06	0.765608	0.5-0.1	0.73742	0.5-0.1	1.0953	>0.5	1.10215	>0.5	1.00625	>0.5	Acetyltransferases, including N-acetylases of ribosomal proteins	540
UYEDRAFT_03775	6.76435e-06	1.18036e-05	1.22786e-05	7.40557e-06	1.3152e-05	1.74498	0.01-0.001	1.81519	0.01-0.001	1.09479	>0.5	1.9443	<0.001	1.77595	<0.001	hypothetical protein	276
UYEDRAFT_06146	4.50957e-05	5.3195e-05	5.48443e-05	4.92968e-05	4.75102e-05	1.1796	0.05-0.02	1.21618	0.02-0.01	1.09316	0.5-0.1	1.05354	>0.5	0.963757	>0.5	2-polyprenyl-6-methoxyphenol hydroxylase and related FAD-dependent oxidoreductases	1200
UYEDRAFT_05360	3.64234e-06	3.77716e-06	4.42028e-06	3.97911e-06	1.42734e-06	1.03701	>0.5	1.21358	>0.5	1.09246	>0.5	0.391875	0.01-0.001	0.358709	<0.001	Predicted transcriptional regulators	477
UYEDRAFT_06383	1.21411e-06	2.20335e-06	4.91143e-07	1.32637e-06	7.13672e-07	1.81477	0.5-0.1	0.404527	0.5-0.1	1.09246	>0.5	0.587813	0.5-0.1	0.538063	0.5-0.1	Protein of unknown function (DUF2808)	498
UYEDRAFT_04881	9.45275e-05	7.93204e-05	0.000112799	0.000103236	7.15711e-05	0.839125	0.01-0.001	1.19329	0.01-0.001	1.09213	0.5-0.1	0.757146	<0.001	0.693277	<0.001	Predicted oxidoreductases (related to aryl-alcohol dehydrogenases)	1065
UYEDRAFT_06203	0.000524498	0.000517629	0.000664352	0.00057255	0.000597038	0.986904	>0.5	1.26665	<0.001	1.09162	<0.001	1.1383	<0.001	1.04277	0.05-0.02	ribulose-5-phosphate 3-epimerase (EC 5.1.3.1)	708
UYEDRAFT_02733	2.16806e-05	3.24207e-05	3.25791e-05	2.36536e-05	1.82496e-05	1.49537	<0.001	1.50268	<0.001	1.091	0.5-0.1	0.841748	0.5-0.1	0.771535	0.02-0.01	Formate hydrogenlyase subunit 6/NADH:ubiquinone oxidoreductase 23 kD subunit (chain I)	228
UYEDRAFT_00877	2.04665e-05	1.76268e-05	1.99731e-05	2.23273e-05	1.57008e-05	0.861249	0.5-0.1	0.975894	>0.5	1.09092	0.5-0.1	0.767145	0.05-0.02	0.703212	<0.001	Putative NADP-dependent oxidoreductases	1107
UYEDRAFT_01809	9.01914e-06	5.98051e-06	1.24423e-05	9.83726e-06	2.54883e-06	0.663091	0.1-0.05	1.37954	0.1-0.05	1.09071	>0.5	0.282602	<0.001	0.2591	<0.001	N-acetylglutamate synthase and related acetyltransferases	474
UYEDRAFT_05485	9.01914e-06	1.10167e-05	7.20343e-06	9.83726e-06	5.81133e-06	1.22148	0.5-0.1	0.798682	0.5-0.1	1.09071	>0.5	0.644333	0.05-0.02	0.590747	0.01-0.001	Putative silver efflux pump	285
UYEDRAFT_00358	6.59091e-06	3.30502e-06	2.61943e-06	7.18451e-06	6.83086e-06	0.501451	0.01-0.001	0.39743	0.01-0.001	1.09006	>0.5	1.03641	>0.5	0.950776	>0.5	DevC protein	1164
UYEDRAFT_03944	1.37022e-05	1.65251e-05	1.63714e-05	1.49217e-05	2.35512e-05	1.20602	0.5-0.1	1.19481	0.5-0.1	1.089	>0.5	1.71879	<0.001	1.57832	<0.001	Uncharacterized protein involved in ubiquinone biosynthesis	765
UYEDRAFT_01037	2.13337e-05	2.21908e-05	2.292e-05	2.32115e-05	1.91672e-05	1.04018	>0.5	1.07435	>0.5	1.08802	0.5-0.1	0.898445	0.5-0.1	0.825763	0.1-0.05	Membrane transporters of cations and cationic drugs	354
UYEDRAFT_03908	8.84569e-06	1.24332e-05	9.82285e-06	9.61619e-06	7.54453e-06	1.40556	0.1-0.05	1.11047	>0.5	1.0871	>0.5	0.852904	0.5-0.1	0.784565	0.5-0.1	Uncharacterized conserved protein	321
UYEDRAFT_06440	8.84569e-06	1.10167e-05	1.27697e-05	9.61619e-06	8.46211e-06	1.24543	0.5-0.1	1.44361	0.05-0.02	1.0871	>0.5	0.956636	>0.5	0.879985	0.5-0.1	nitrogen fixation protein NifX	420
UYEDRAFT_05178	1.05801e-05	1.16463e-05	1.24423e-05	1.14952e-05	1.10109e-05	1.10077	>0.5	1.176	0.5-0.1	1.08649	>0.5	1.04072	>0.5	0.957871	>0.5	NAD dependent epimerase/dehydratase family	828
UYEDRAFT_05542	1.52632e-05	2.73844e-05	2.14466e-05	1.65796e-05	1.25402e-05	1.79415	<0.001	1.40512	0.02-0.01	1.08625	>0.5	0.821602	0.5-0.1	0.756363	0.05-0.02	hypothetical protein	495
UYEDRAFT_00702	9.36603e-06	1.57382e-05	1.45706e-05	1.01688e-05	9.58359e-06	1.68035	0.01-0.001	1.55568	0.01-0.001	1.08572	>0.5	1.02323	>0.5	0.942446	>0.5	two component transcriptional regulator, LuxR family	687
UYEDRAFT_00786	4.68301e-06	2.36073e-06	5.23886e-06	5.08442e-06	4.28203e-06	0.504104	0.05-0.02	1.11869	>0.5	1.08572	>0.5	0.914375	>0.5	0.842186	0.5-0.1	Uncharacterized low-complexity proteins	642
UYEDRAFT_03215	6.41746e-06	5.35098e-06	4.91143e-06	6.96345e-06	4.18008e-06	0.833815	0.5-0.1	0.765322	0.5-0.1	1.08508	>0.5	0.65136	0.1-0.05	0.600288	0.02-0.01	CpcV protein	591
UYEDRAFT_01940	3.43421e-05	2.86435e-05	3.2088e-05	3.72489e-05	1.9575e-05	0.834063	0.1-0.05	0.934363	>0.5	1.08464	0.5-0.1	0.57	<0.001	0.525518	<0.001	Cysteine sulfinate desulfinase/cysteine desulfurase and related enzymes	1167
UYEDRAFT_04534	1.97727e-05	2.9273e-05	2.58669e-05	2.1443e-05	2.15121e-05	1.48047	<0.001	1.30821	0.05-0.02	1.08447	0.5-0.1	1.08797	0.5-0.1	1.00322	>0.5	hypothetical protein	2199
UYEDRAFT_01246	1.50897e-05	1.25905e-05	1.68626e-05	1.63586e-05	6.01524e-06	0.834379	0.5-0.1	1.11749	0.5-0.1	1.08409	>0.5	0.398631	<0.001	0.367711	<0.001	amine acid ABC transporter, permease protein, 3-TM region, His/Glu/Gln/Arg/opine family	927
UYEDRAFT_04196	1.38756e-05	2.07744e-05	2.1774e-05	1.50322e-05	8.86992e-06	1.49719	0.01-0.001	1.56923	0.01-0.001	1.08336	>0.5	0.639246	0.01-0.001	0.590061	<0.001	Acetyltransferases, including N-acetylases of ribosomal proteins	561
UYEDRAFT_04671	2.42823e-05	1.74694e-05	1.98094e-05	2.63064e-05	2.28375e-05	0.719429	0.01-0.001	0.815797	0.5-0.1	1.08336	0.5-0.1	0.9405	>0.5	0.868136	0.5-0.1	Uncharacterized conserved protein	561
UYEDRAFT_04713	1.73445e-06	2.83287e-06	2.292e-06	1.87903e-06	1.93711e-06	1.6333	0.5-0.1	1.32146	0.5-0.1	1.08336	>0.5	1.11684	>0.5	1.03091	>0.5	hypothetical protein	153
UYEDRAFT_04486	3.57297e-05	3.44666e-05	5.79548e-05	3.86858e-05	1.43754e-05	0.96465	>0.5	1.62204	<0.001	1.08274	0.5-0.1	0.402338	<0.001	0.371593	<0.001	ABC-type multidrug transport system, ATPase and permease components	1824
UYEDRAFT_02144	9.38337e-05	8.38845e-05	0.000122622	0.000101578	4.86316e-05	0.893969	0.1-0.05	1.3068	<0.001	1.08253	0.5-0.1	0.518275	<0.001	0.478762	<0.001	DnaJ-class molecular chaperone with C-terminal Zn finger domain	1008
UYEDRAFT_03402	1.89055e-05	2.54959e-05	3.33977e-05	2.04482e-05	2.46727e-05	1.34859	0.02-0.01	1.76656	<0.001	1.0816	>0.5	1.30505	0.05-0.02	1.20659	0.1-0.05	[NiFe] hydrogenase maturation protein HypF	2352
UYEDRAFT_01872	0.00012887	8.70321e-05	0.000133755	0.000139269	5.49527e-05	0.67535	<0.001	1.03791	0.5-0.1	1.0807	0.1-0.05	0.426421	<0.001	0.39458	<0.001	imidazoleglycerol phosphate synthase, cyclase subunit	774
UYEDRAFT_00215	1.19677e-05	1.58956e-05	1.66989e-05	1.29321e-05	1.54969e-05	1.3282	0.1-0.05	1.39533	0.05-0.02	1.08059	>0.5	1.29489	0.1-0.05	1.19832	0.5-0.1	Glutaredoxin, GrxC family	315
UYEDRAFT_06152	7.97847e-06	1.51087e-05	9.168e-06	8.62141e-06	7.64649e-06	1.89368	<0.001	1.14909	0.5-0.1	1.08059	>0.5	0.95839	>0.5	0.886918	0.5-0.1	death-on-curing family protein	363
UYEDRAFT_06636	2.65371e-05	2.31351e-05	2.71766e-05	2.86275e-05	2.07984e-05	0.871804	0.5-0.1	1.0241	>0.5	1.07877	0.5-0.1	0.78375	0.05-0.02	0.726519	<0.001	Domain of unknown function (DUF1823)	384
UYEDRAFT_00112	4.50957e-06	3.30502e-06	2.292e-06	4.86336e-06	3.97617e-06	0.73289	0.5-0.1	0.508252	0.05-0.02	1.07845	>0.5	0.881719	>0.5	0.817577	0.5-0.1	hypothetical protein	405
UYEDRAFT_05552	1.35287e-05	3.00599e-05	1.98094e-05	1.45901e-05	7.03477e-06	2.22194	<0.001	1.46425	0.01-0.001	1.07845	>0.5	0.519988	<0.001	0.482161	<0.001	Type I restriction enzyme R protein N terminus (HSDR_N)	642
UYEDRAFT_04876	4.44019e-05	5.69722e-05	6.05743e-05	4.78599e-05	3.2727e-05	1.2831	0.01-0.001	1.36423	<0.001	1.07788	0.5-0.1	0.737062	<0.001	0.683807	<0.001	Predicted sulfurtransferase	885
UYEDRAFT_00984	0.000247679	0.000385585	0.00040241	0.000266932	0.000224195	1.55679	<0.001	1.62472	<0.001	1.07773	0.05-0.02	0.905182	0.01-0.001	0.839895	<0.001	PAS domain S-box	4596
UYEDRAFT_02688	1.45694e-05	1.87284e-05	2.1774e-05	1.56954e-05	1.66184e-05	1.28547	0.1-0.05	1.4945	0.01-0.001	1.07729	>0.5	1.14064	0.5-0.1	1.0588	>0.5	FOG: CBS domain	621
UYEDRAFT_01707	2.01196e-05	2.0617e-05	1.81723e-05	2.16641e-05	1.19285e-05	1.02472	>0.5	0.903212	0.5-0.1	1.07676	>0.5	0.59288	<0.001	0.550613	<0.001	Uncharacterized protein conserved in cyanobacteria	552
UYEDRAFT_01375	2.064e-05	2.9273e-05	2.34111e-05	2.22167e-05	4.3534e-05	1.41827	0.01-0.001	1.13426	0.5-0.1	1.07639	>0.5	2.10921	<0.001	1.95951	<0.001	Predicted membrane protein	657
UYEDRAFT_01136	1.61304e-05	1.71546e-05	2.24289e-05	1.73534e-05	1.93711e-06	1.0635	>0.5	1.39047	0.02-0.01	1.07582	>0.5	0.120091	<0.001	0.111627	<0.001	Uncharacterized conserved protein	495
UYEDRAFT_01984	6.22667e-05	7.0507e-05	7.1052e-05	6.69818e-05	4.5675e-05	1.13234	0.1-0.05	1.14109	0.1-0.05	1.07572	0.5-0.1	0.733538	<0.001	0.681902	<0.001	Muramidase (phage lambda lysozyme)	735
UYEDRAFT_01619	8.32536e-06	7.39694e-06	7.69457e-06	8.95301e-06	9.88945e-06	0.888484	>0.5	0.924233	>0.5	1.07539	>0.5	1.18787	0.5-0.1	1.1046	>0.5	Protein of unknown function (DUF3124)	543
UYEDRAFT_04955	2.77512e-06	4.56407e-06	3.76543e-06	2.98434e-06	2.95664e-06	1.64464	0.5-0.1	1.35685	0.5-0.1	1.07539	>0.5	1.06541	>0.5	0.99072	>0.5	hypothetical protein	237
UYEDRAFT_06279	9.92105e-05	0.000205698	0.000123604	0.000106662	7.33043e-05	2.07335	<0.001	1.24588	<0.001	1.07511	0.5-0.1	0.738876	<0.001	0.687256	<0.001	Anti-sigma regulatory factor (Ser/Thr protein kinase)	456
UYEDRAFT_06544	0.000165813	0.00020019	0.000220523	0.000178065	0.000171893	1.20732	<0.001	1.32995	<0.001	1.07389	0.1-0.05	1.03667	0.5-0.1	0.965336	0.5-0.1	23S rRNA m(2)A-2503 methyltransferase (EC 2.1.1.192)	1179
UYEDRAFT_01934	1.69976e-05	2.29777e-05	2.07917e-05	1.82376e-05	1.24383e-05	1.35182	0.05-0.02	1.22321	0.5-0.1	1.07295	>0.5	0.731767	0.05-0.02	0.682013	0.01-0.001	Uncharacterized small protein	249
UYEDRAFT_03989	0.000167721	0.000180517	0.000196948	0.000179944	0.000240507	1.07629	0.1-0.05	1.17426	<0.001	1.07288	0.1-0.05	1.43397	<0.001	1.33657	<0.001	hypothetical protein	312
UYEDRAFT_01261	7.63158e-06	1.30627e-05	1.04777e-05	8.17929e-06	8.56406e-06	1.71166	0.01-0.001	1.37294	0.5-0.1	1.07177	>0.5	1.12219	>0.5	1.04704	>0.5	Transcriptional regulator	891
UYEDRAFT_03918	3.81579e-06	5.50836e-06	6.38486e-06	4.08965e-06	3.05859e-06	1.44357	0.5-0.1	1.67327	0.1-0.05	1.07177	>0.5	0.801563	0.5-0.1	0.747887	0.5-0.1	transcriptional regulator, TetR family	618
UYEDRAFT_06629	1.14474e-05	1.44791e-05	1.50617e-05	1.22689e-05	7.44258e-06	1.26484	0.5-0.1	1.31574	0.1-0.05	1.07177	>0.5	0.650156	0.02-0.01	0.60662	<0.001	two component transcriptional regulator, LuxR family	660
[truncated: 4,742 more rows]

## Sheet: psb
	Locus tag	T0	T12	T24	T48	FR	ratio T12/T0	p	ratio T24/T0	p	ratio T48/T0	p	ratio FR/T0	p	ratio FR/T48	p	Annotation	gene size (bp)
psbH2	UYEDRAFT_01172	5.2e-07	1.29e-05	0.000214138	0.000582609	0.000121018	24.8019	<0.001	411.539	<0.001	1119.68	<0.001	232.578	<0.001	0.207718	<0.001	Photosystem II 10 kDa phosphoprotein	207
psbA4	UYEDRAFT_01161	2.78e-06	0.000374411	0.00502766	0.0163004	0.0168087	134.917	<0.001	1811.69	<0.001	5873.78	<0.001	6056.93	<0.001	1.03118	<0.001	Photosynthetic reaction centre protein	1131
psbB2	UYEDRAFT_01171	5.55e-06	0.000220492	0.00314724	0.00978287	0.00641795	39.7266	<0.001	567.046	<0.001	1762.6	<0.001	1156.34	<0.001	0.656039	<0.001	photosystem II chlorophyll-binding protein CP47	1533
psbD3	UYEDRAFT_01168	5.72e-06	0.000262355	0.00361841	0.0114181	0.00913898	45.8368	<0.001	632.182	<0.001	1994.88	<0.001	1596.69	<0.001	0.800396	<0.001	Photosystem II, DII subunit (also called Q(A))	1062
psbA3	UYEDRAFT_01162	6.59e-06	0.000547689	0.00672947	0.0234239	0.0288428	83.0976	<0.001	1021.02	<0.001	3553.98	<0.001	4376.16	<0.001	1.23134	<0.001	photosystem II, DI subunit (also called Q(B))	1086
psbC2	UYEDRAFT_01169	9.89e-06	0.000366857	0.00488163	0.0151758	0.0130097	37.1074	<0.001	493.774	<0.001	1535.02	<0.001	1315.93	<0.001	0.857269	<0.001	photosystem II 44 kDa subunit reaction center protein (also called P6 protein, CP43), bacterial and chloroplast	1425
psbA-r	UYEDRAFT_01643	2.53e-05	0.000179573	0.000178121	9.56e-05	0.000103279	7.09129	<0.001	7.03397	<0.001	3.7756	<0.001	4.07845	<0.001	1.08021	0.1-0.05	Photosynthetic reaction centre protein	1068
psbP	UYEDRAFT_05958	4.77e-05	1.37e-05	1.78e-05	1.23e-05	1.67e-05	0.287064	<0.001	0.374127	<0.001	0.257225	<0.001	0.35055	<0.001	1.36282	0.02-0.01	PsbP	546
psbA	UYEDRAFT_00012	5.78e-05	5.23e-05	7.78e-05	6.89e-05	0.0001096	0.904663	0.5-0.1	1.3464	<0.001	1.19225	0.01-0.001	1.89759	<0.001	1.59161	<0.001	photosystem II, DI subunit (also called Q(B))	1059
psb28	UYEDRAFT_06063	7.23e-05	8.2e-05	5.89e-05	3.25e-05	2.61e-05	1.13369	0.1-0.05	0.814875	0.01-0.001	0.449297	<0.001	0.360863	<0.001	0.803173	0.02-0.01	photosystem II reaction center protein Psb28	375
psb28	UYEDRAFT_01228	9.12e-05	2.96e-05	3.29e-05	2.84e-05	5.33e-05	0.324313	<0.001	0.360691	<0.001	0.311365	<0.001	0.58446	<0.001	1.87709	<0.001	photosystem II reaction center protein Psb28	339
psbK	UYEDRAFT_02015	0.000135807	0.00012323	0.000144723	0.000124016	0.000124587	0.907387	0.1-0.05	1.06565	0.5-0.1	0.913173	0.1-0.05	0.917378	0.1-0.05	1.0046	>0.5	Photosystem II 4 kDa reaction centre component	138
psbY	UYEDRAFT_01839	0.00015506	0.000148254	0.000207426	0.000115836	0.00016445	0.956106	0.5-0.1	1.33772	<0.001	0.747044	<0.001	1.06056	0.5-0.1	1.41968	<0.001	Photosystem II protein Y (PsbY)	126
psbI	UYEDRAFT_03494	0.000251322	0.000202708	0.000135555	9.37e-05	9.35e-05	0.806567	<0.001	0.53937	<0.001	0.372949	<0.001	0.371997	<0.001	0.997448	>0.5	Photosystem II reaction centre I protein (PSII 4	117
psb27	UYEDRAFT_02005	0.00025375	5.85e-05	7.02e-05	5.6e-05	0.000129379	0.230723	<0.001	0.276782	<0.001	0.220844	<0.001	0.509866	<0.001	2.30871	<0.001	photosystem II protein Psb27	399
psbX	UYEDRAFT_04132	0.000262249	0.000265503	0.000308765	0.000231231	0.000422086	1.01241	>0.5	1.17737	<0.001	0.881723	<0.001	1.60949	<0.001	1.82539	<0.001	Photosystem II reaction centre X protein (PsbX)	120
psbZ	UYEDRAFT_00439	0.000272482	0.000285333	0.000325791	0.000263506	0.000290159	1.04716	0.5-0.1	1.19564	<0.001	0.967057	0.5-0.1	1.06487	0.05-0.02	1.10115	<0.001	photosystem II core protein PsbZ	189
psbM	UYEDRAFT_02019	0.000279593	0.000274631	0.000312367	0.000177734	0.000166897	0.982253	>0.5	1.11722	0.01-0.001	0.635687	<0.001	0.596929	<0.001	0.93903	0.1-0.05	photosystem II reaction center protein PsbM	117
psbA	UYEDRAFT_06591	0.000279767	9.74e-05	0.000129498	0.000120147	0.000120611	0.348216	<0.001	0.462878	<0.001	0.429455	<0.001	0.431111	<0.001	1.00386	>0.5	photosystem II, DI subunit (also called Q(B))	1083
psbA	UYEDRAFT_01193	0.000455467	0.00025008	0.0003623	0.000338335	0.000307898	0.549063	<0.001	0.795447	<0.001	0.742832	<0.001	0.676007	<0.001	0.91004	<0.001	photosystem II, DI subunit (also called Q(B))	1083
psbT	UYEDRAFT_05982	0.000500215	0.000477024	0.000517501	0.000441461	0.000472247	0.953638	0.1-0.05	1.03456	0.5-0.1	0.882541	<0.001	0.944087	0.02-0.01	1.06974	0.01-0.001	Photosystem II reaction centre T protein	108
psbA	UYEDRAFT_05947	0.000690484	0.0118041	0.0121329	0.0147569	0.0172973	17.0954	<0.001	17.5715	<0.001	21.3718	<0.001	25.0509	<0.001	1.17215	<0.001	photosystem II, DI subunit (also called Q(B))	1083
psbF	UYEDRAFT_04238	0.000696382	0.000556187	0.000697586	0.000577303	0.000405162	0.798682	<0.001	1.00173	>0.5	0.829004	<0.001	0.58181	<0.001	0.701818	<0.001	cytochrome b559, beta subunit	138
psbE	UYEDRAFT_04237	0.000698636	0.000598051	0.000773059	0.000597641	0.000430752	0.856026	<0.001	1.10653	<0.001	0.855439	<0.001	0.616561	<0.001	0.720754	<0.001	cytochrome b559, alpha subunit	249
psbH1	UYEDRAFT_03488	0.000744079	0.000400537	0.000485576	0.000329493	0.00037896	0.538299	<0.001	0.652587	<0.001	0.44282	<0.001	0.509301	<0.001	1.15013	<0.001	Photosystem II 10 kDa phosphoprotein	204
psbV	UYEDRAFT_01886	0.00132824	0.000574916	0.000514063	0.000407638	0.000557174	0.43284	<0.001	0.387025	<0.001	0.306901	<0.001	0.419482	<0.001	1.36683	<0.001	cytochrome c-550	492
psbU	UYEDRAFT_01334	0.00187563	0.00159144	0.00132969	0.0010485	0.00119306	0.848484	<0.001	0.708927	<0.001	0.559009	<0.001	0.636081	<0.001	1.13787	<0.001	Photosystem II 12 kDa extrinsic protein (PsbU)	444
psbO	UYEDRAFT_00147	0.00210146	0.000856472	0.000741789	0.000542596	0.00096621	0.40756	<0.001	0.352988	<0.001	0.2582	<0.001	0.45978	<0.001	1.78072	<0.001	Manganese-stabilising protein / photosystem II polypeptide	834
psbC1	UYEDRAFT_03741	0.00628634	0.00611066	0.00680233	0.00490802	0.00404805	0.972054	<0.001	1.08208	<0.001	0.780743	<0.001	0.643944	<0.001	0.824783	<0.001	photosystem II 44 kDa subunit reaction center protein (also called P6 protein, CP43), bacterial and chloroplast	1401
psbD1	UYEDRAFT_05942	0.0069796	0.00798602	0.010214	0.00905315	0.00984184	1.1442	<0.001	1.4634	<0.001	1.29709	<0.001	1.41009	<0.001	1.08712	<0.001	Photosystem II, DII subunit (also called Q(A))	1026
psbB1	UYEDRAFT_05983	0.00949733	0.0080858	0.00745473	0.00689492	0.00723337	0.851377	<0.001	0.784929	<0.001	0.725985	<0.001	0.761622	<0.001	1.04909	<0.001	photosystem II chlorophyll-binding protein CP47	1530

## Sheet: pbs
	Locus tag	T0	T12	T24	T48	FR	ratio T12/T0	p	ratio T24/T0	p	ratio T48/T0	p	ratio FR/T0	p	ratio FR/T48	p	Annotation	gene size (bp)
apcD2	UYEDRAFT_01165	1.04e-06	9.44e-05	0.00100881	0.00364266	0.0024797	90.7387	<0.001	969.382	<0.001	3500.3	<0.001	2382.8	<0.001	0.68074	<0.001	Phycobilisome protein	480
apcD3	UYEDRAFT_01167	1.04e-06	9.76e-05	0.00134573	0.00450314	0.00384975	93.7634	<0.001	1293.14	<0.001	4327.16	<0.001	3699.3	<0.001	0.854903	<0.001	Phycobilisome protein	522
apcA2	UYEDRAFT_01163	1.73e-06	0.000214039	0.00271356	0.00912256	0.00910809	123.405	<0.001	1564.51	<0.001	5259.63	<0.001	5251.28	<0.001	0.998413	>0.5	Phycobilisome protein	477
apcB2	UYEDRAFT_01164	1.73e-06	0.000207901	0.0023696	0.0087818	0.00964895	119.866	<0.001	1366.2	<0.001	5063.16	<0.001	5563.12	<0.001	1.09874	<0.001	allophycocyanin beta subunit apoprotein	486
apcE2	UYEDRAFT_01166	7.46e-06	0.000470572	0.00562899	0.0185861	0.0150236	63.0951	<0.001	754.745	<0.001	2492.06	<0.001	2014.39	<0.001	0.808325	<0.001	phycobilisome core-membrane linker protein	2274
apcA3	UYEDRAFT_04514	1.86e-05	1.76e-05	3.16e-05	3.04e-05	1.84e-05	0.949789	>0.5	1.70254	<0.001	1.63784	<0.001	0.988844	>0.5	0.603749	<0.001	allophycocyanin alpha subunit apoprotein	486
apcD1	UYEDRAFT_06277	0.00044506	6.56e-05	7.02e-05	5.84e-05	7.12e-05	0.147459	<0.001	0.157807	<0.001	0.131129	<0.001	0.159896	<0.001	1.21938	<0.001	allophycocyanin alpha-B subunit apoprotein	486
apcF	UYEDRAFT_01078	0.00107709	0.000526757	0.000500638	0.000307718	0.000440641	0.489054	<0.001	0.464805	<0.001	0.285693	<0.001	0.409102	<0.001	1.43196	<0.001	allophycocyanin beta-18 subunit apoprotein	510
cpcG	UYEDRAFT_02435	0.00119972	6.34e-05	7.45e-05	3.95e-05	5.47e-05	0.0528664	<0.001	0.0620895	<0.001	0.0328907	<0.001	0.0456347	<0.001	1.38747	<0.001	Phycobilisome Linker polypeptide	735
cpcG	UYEDRAFT_02436	0.00132599	0.000114731	0.000123277	7.47e-05	0.000103075	0.0865252	<0.001	0.0929699	<0.001	0.0563497	<0.001	0.0777343	<0.001	1.3795	<0.001	Phycobilisome Linker polypeptide	744
cpcD	UYEDRAFT_02440	0.00167895	0.000169343	0.000206935	0.000136948	0.000170975	0.100862	<0.001	0.123253	<0.001	0.0815677	<0.001	0.101835	<0.001	1.24847	<0.001	CpcD/allophycocyanin linker domain	246
cpcG	UYEDRAFT_02437	0.00169889	0.000139126	0.000155856	8.91e-05	0.000119795	0.0818918	<0.001	0.0917397	<0.001	0.0524388	<0.001	0.0705135	<0.001	1.34468	<0.001	Phycobilisome Linker polypeptide	840
pecC	UYEDRAFT_02446	0.0020966	0.00093233	0.00047428	0.000280528	0.00137076	0.444686	<0.001	0.226214	<0.001	0.133801	<0.001	0.6538	<0.001	4.88636	<0.001	Phycobilisome Linker polypeptide/CpcD/allophycocyanin linker domain	840
cpcG	UYEDRAFT_02434	0.00272707	0.000158326	0.000182378	0.000123463	9.22e-05	0.0580571	<0.001	0.0668766	<0.001	0.0452731	<0.001	0.0337965	<0.001	0.746504	<0.001	Phycobilisome Linker polypeptide	768
pecB	UYEDRAFT_02448	0.00404855	0.000906519	0.000545496	0.000275112	0.00137229	0.223912	<0.001	0.134738	<0.001	0.0679531	<0.001	0.338958	<0.001	4.98812	<0.001	Phycobilisome protein	519
pecA	UYEDRAFT_02447	0.0041247	0.000835697	0.000487868	0.000249358	0.00117858	0.202608	<0.001	0.11828	<0.001	0.0604549	<0.001	0.285737	<0.001	4.72645	<0.001	Phycobilisome protein	489
cpcC	UYEDRAFT_02441	0.00576774	0.000683194	0.000854261	0.000582388	0.000353268	0.118451	<0.001	0.14811	<0.001	0.100973	<0.001	0.0612489	<0.001	0.606585	<0.001	Phycobilisome Linker polypeptide/CpcD/allophycocyanin linker domain	861
apcE1	UYEDRAFT_02402	0.0101847	0.0057309	0.00387086	0.00215303	0.00260643	0.562698	<0.001	0.380067	<0.001	0.211399	<0.001	0.255917	<0.001	1.21059	<0.001	phycobilisome core-membrane linker protein	3411
apcB1	UYEDRAFT_02400	0.0130014	0.00128298	0.00132723	0.000878058	0.00114391	0.0986796	<0.001	0.102083	<0.001	0.0675355	<0.001	0.0879837	<0.001	1.30278	<0.001	allophycocyanin beta subunit apoprotein	486
apcA1	UYEDRAFT_02401	0.0154174	0.00161112	0.00156642	0.00109879	0.00141093	0.1045	<0.001	0.101601	<0.001	0.0712696	<0.001	0.0915157	<0.001	1.28408	<0.001	allophycocyanin alpha subunit apoprotein	486
cpcA	UYEDRAFT_02442	0.0201793	0.00113362	0.00133296	0.000914312	0.000636188	0.0561775	<0.001	0.0660559	<0.001	0.0453094	<0.001	0.0315268	<0.001	0.69581	<0.001	phycocyanin, alpha subunit	489
cpcB	UYEDRAFT_02443	0.0227409	0.00155619	0.0018097	0.00125055	0.00120019	0.0684314	<0.001	0.079579	<0.001	0.0549911	<0.001	0.0527768	<0.001	0.959734	0.01-0.001	phycocyanin, beta subunit	519
apcD4	UYEDRAFT_01908	0.00018125	0.000184451	0.000145051	4.84e-05	0.000371109	1.01766	>0.5	0.80028	<0.001	0.267104	<0.001	2.0475	<0.001	7.66556	<0.001	Phycobilisome protein	477
apcB3	UYEDRAFT_01907	0.00027439	0.000225371	0.000178449	5.81e-05	0.000442681	0.821352	<0.001	0.650346	<0.001	0.211886	<0.001	1.61333	<0.001	7.61414	<0.001	allophycocyanin beta subunit apoprotein	486
[truncated: 1 more rows]

## Sheet: psa
	Locus tag	T0	T12	T24	T48	FR	ratio T12/T0	p	ratio T24/T0	p	ratio T48/T0	p	ratio FR/T0	p	ratio FR/T48	p	Annotation	gene size (bp)
[truncated: 20 more rows]

[truncated: 1 more sheets: rfp]
